# Supplementary material for: Causal associations and genetic overlap between COVID-19 and intelligence
Source: QJM. 2023 Jun 7;116(9):766–73. doi: 10.1093/qjmed/hcad122 (PMC10559337; doi:10.1093/qjmed/hcad122)
Supplement: hcad122_Supplementary_Data [file hcad122_supplementary_data.zip]

Archive with 3 entries (2 files):
- hcad122_Supplementary_Data/
- hcad122_Supplementary_Data/Supplementary Figure 1 Enriched diseases_cognition.docx
- hcad122_Supplementary_Data/supp_Tables_INT_COVID.xlsx
