# Supplementary material for: Causal associations and genetic overlap between COVID-19 and intelligence
Source: QJM. 2023 Jun 7;116(9):766–73. doi: 10.1093/qjmed/hcad122 (PMC10559337; doi:10.1093/qjmed/hcad122)
Supplement: hcad122_Supplementary_Data [file hcad122_supplementary_data.zip › hcad122_Supplementary_Data/supp_Tables_INT_COVID.xlsx]

## Sheet: S1 COVID loci
Supplementary Table 1. Genomic risk loci from the GWAS of hospitalized COVID-19
Overlapped loci were highlighted with blue color.
Loci	SNP	CHR	BP	Start:End	A1/A2	P	Genes
1	rs3014983	1	65460691	65350122:65460691	T/C	6.99e-09	JAK1
2	rs1498399	1	77947239	77919310:78450517	G/A	8.24e-12	AK5;NEXN-AS1;FUBP1;DNAJB4
3	rs41264915	1	155167786	154826289:156078614	G/A	1.43e-20	KCNN3;EFNA3;EFNA4;ADAM15;THBS3;EFNA1;DPM3;SLC50A1;RNU7-150P;MUC1;MTX1;GBAP1;GBA;ASH1L;MSTO2P;YY1AP1;SYT11;ARHGEF2;SSR2;LMNA
4	rs1123573	2	60707588	60705232:60727416	G/A	4.13e-11	BCL11A
5	rs67959919	3	45871908	45184603:46659506	A/G	2.36e-173	CDCP1;LARS2;LIMD1;SACM1L;SLC6A20;LIMD1-AS1;LZTFL1;CCR9;FYCO1;CXCR6;XCR1;FLT1P1;CCR3;CCR1;UQCRC2P1;CCR2;CCRL2;LTF;RTP3;LRRC2
6	rs17412601	3	101499275	101250008:101584983	C/T	3.69e-11	PCNP;ZBTB11;ZBTB11-AS1;RPL24;PDCL3P4;CEP97;NXPE3;NFKBIZ
7	rs34712979	4	106819053	106819053:106828795	A/G	2.17e-08	NPNT
8	rs564985937	5	118802956	118734448:118803517	T/C	2.4e-08	TNFAIP8;HSD17B4
9	rs4475253	5	131776506	131322294:131806353	G/A	7.07e-09	ACSL6;IL3;CSF2;snoZ6;C5orf56
10	rs41435745	6	41490382	41480093:41505196	C/G	1.45e-09
11	rs2897075	7	99630342	99582212:99630342	T/C	2.88e-09	AZGP1P1;ZKSCAN1
12	rs2326562	8	61428200	61298005:61570627	T/C	4.81e-08	PDCL3P1;RAB2A
13	rs149533170	9	21172825	21172825:21360575	A/G	2.78e-08	IFNA10
14	rs657152	9	136139265	136128546:136184798	A/C	1.18e-24	ABO;LCN1P2
15	rs17885848	10	81316456	81278000:81374651	T/C	1.93e-08	RPS12P18;SFTPA2;MBL3P;SFTPA1
16	rs35705950	11	1241221	1241221:1241221	T/G	1.9e-10
17	rs61882275	11	34504292	34387527:34530066	A/G	2.3e-20	CAT;ELF5;CIR1P3
18	rs4767025	12	113358794	113348870:113478072	T/C	7.13e-14	OAS1;OAS3;OAS2
19	rs5023077	12	133141973	133058157:133164470	C/T	3.79e-12	FBRSL1
20	rs12585036	13	113535741	113515575:113561082	T/C	9.39e-17	ATP11A;MCF2L
21	rs2102497	16	54255222	54255222:54259587	C/T	4.21e-08
22	rs61078946	16	75640517	75640517:75640521	T/A	3.12e-08
23	rs117169628	16	89262657	89171384:89278563	A/G	1.27e-13	ACSF3;LINC00304;CDH15;SLC22A31
24	rs63750417	17	44060775	43422855:44865603	T/C	1.37e-15	ARHGAP27;PLEKHM1;DND1P1;RPS26P8;CRHR1-IT1;CRHR1;MAPT-AS1;SPPL2C;MAPT;STH;KANSL1;KANSL1-AS1;ARL17B;LRRC37A;NSFP1;ARL17A;LRRC37A2;NSF;RPS7P11;WNT3
25	rs3848456	17	47940623	47778793:47957952	A/C	3.62e-14	SLC35B1;FAM117A;KAT7
26	rs12610495	19	4717672	4615692:4732528	G/A	4.2e-41	C19orf10;TNFAIP8L1;DPP9
27	rs34536443	19	10463118	10392638:10662236	C/G	3.83e-20	RAVER1;ICAM1;ICAM5;ICAM4;FDX1L;ICAM3;TYK2;ZGLP1;CDC37;PDE4A;KEAP1;S1PR5;ATG4D
28	rs492602	19	49206417	49168942:49250239	G/A	7.81e-09	SEC1P;FUT2;MAMSTR;RASIP1;IZUMO1
29	rs676314	19	50865535	50845704:50897607	G/A	8.95e-15	NAPSB;NR1H2;NAPSA;POLD1
30	rs9636867	21	34609944	34574057:34659683	G/A	2.05e-36	IFNAR2;IL10RB
31	rs78314212	21	35312916	35247109:35395439	T/C	1.22e-12	ITSN1;ATP5O;LINC00649;RN7SL740P
32	rs915823	21	42851454	42840580:42864074	C/A	4.33e-08	TMPRSS2

## Sheet: S2 INT loci
Supplementary Table 2. Genomic risk loci from the GWAS of intelligence
Overlapped loci were highlighted with blue color.
Loci	SNP	CHR	BP	StartEnd	A1/A2	P	Genes
1	rs10917152	1	22425642	22353345:22462703	T/C	2.23e-09	LINC00339;CDC42;CDC42-IT1;WNT4
2	rs7546297	1	32106494	32054094:32140733	A/G	1.33e-12	TINAGL1;HCRTR1;PEF1;COL16A1
3	rs12035012	1	41750648	41454959:41851415	A/C	3.68e-16	CTPS1;SLFNL1;SCMH1;FOXO6
4	rs4660749	1	44250301	43974091:44459115	T/G	8.72e-11	PTPRF;KDM4A;KDM4A-AS1;ST3GAL3;ARTN;IPO13;ATP6V0B;B4GALT2;DPH2;SLC6A9;CCDC24
5	rs1831539	1	59560337	59512766:59572478	T/C	4.72e-10
6	rs2420551	1	69438777	69169563:69438777	A/T	4.6e-11
7	rs3128341	1	72749848	72511514:72957142	T/C	1.63e-20	NEGR1;GDI2P2
8	rs41293013	1	84417585	84321620:84417585	T/C	2.18e-10	TTLL7
9	rs6668048	1	96199657	96169760:96221653	T/C	4.24e-15
10	rs11804556	1	98498441	98288581:98614478	A/G	5.24e-10	DPYD;MIR137HG
11	rs1528204	1	103656578	103464210:103756973	T/C	5.47e-11	COL11A1
12	rs1144593	1	110030945	109840629:110048527	A/G	1.57e-10	SORT1;PSMA5;SYPL2;CYB561D1;MYBPHL;ATXN7L2;AMIGO1
13	rs112780312	1	153797015	153758562:154030239	A/G	3.66e-09	GATAD2B;DENND4B;CRTC2;SLC39A1;CREB3L4;JTB;RAB13;RPS27;NUP210L
14	rs34320898	1	171759139	171636004:171803556	C/G	2.7e-09	VAMP4;SCARNA20;METTL13
15	rs199928	1	181740201	181548341:181744799	T/C	3.15e-08	CACNA1E
16	rs2678210	1	201787940	201787940:201887457	T/C	6.97e-10	IPO9-AS1;IPO9;SHISA4;LMOD1
17	rs10779271	1	216832989	216829853:216883063	A/G	2.17e-08	ESRRG
18	rs12470949	2	23934816	23911951:24247818	T/C	1.32e-08	KLHL29;ATAD2B;UBXN2A;MFSD2B
19	rs967569	2	41616346	41538744:41791788	T/C	8.21e-10
20	rs2955280	2	44116836	44116100:44244695	T/C	4.9e-08	LRPPRC
21	rs62131236	2	45171546	45152748:45174366	T/C	4.8e-08	SIX3-AS1;SIX3
22	rs7557525	2	51250505	51043455:51257248	T/C	4.04e-08	NRXN1
23	rs10189857	2	60713235	60317457:60726427	A/G	4.91e-12	BCL11A
24	rs2576835	2	64306984	63916092:64410421	A/G	1.4e-09	UGP2;VPS54;PELI1
25	rs4852252	2	71539301	71390139:71690235	T/C	3.84e-14	PAIP2B;ZNF638;DYSF
26	rs11898362	2	73565293	73546044:73900900	A/G	2.25e-09	ALMS1;ALMS1-IT1;NAT8;ALMS1P
27	rs11678106	2	82444107	82382462:82445756	T/C	4.62e-09
28	rs2309812	2	100869702	100577421:101047174	T/C	9.95e-16	AFF3;LINC01104;LONRF2;CHST10
29	rs60262711	2	117647820	117485029:117725749	T/C	1.65e-08
30	rs2558096	2	137531830	137527705:137563519	T/G	1.74e-08	THSD7B
31	rs10189912	2	144162609	144145478:144272229	A/G	1.22e-11
32	rs3106666	2	155547853	155516055:155559984	A/G	2.42e-09	KCNJ3
33	rs6436555	2	157488277	156886072:157548367	A/C	3.98e-12	GPD2
34	rs3754970	2	162091836	161214175:162101261	T/C	2.62e-13	RBMS1;RN7SL423P;TANK
35	rs2268894	2	162856148	162797621:162908664	T/C	3.98e-14	SLC4A10;DPP4
36	rs3956504	2	163975466	163829243:164029770	A/C	4.47e-09
37	rs13421971	2	166711604	166642576:166717582	A/T	1.88e-09	GALNT3;TTC21B
38	rs3749034	2	171673475	171632401:171714549	A/G	6.73e-09	ERICH2;GAD1
39	rs62181012	2	180994471	180715335:181037725	T/C	1.73e-09	ZNF385B
40	rs62198803	2	186208380	186194040:186243561	A/G	3.4e-09
41	rs7573001	2	198929896	198393835:198954774	C/G	1.32e-08	MOB4;HSPE1-MOB4;RFTN2;PLCL1
42	rs1455344	2	199516059	199489760:199601532	A/G	5.2e-09
43	rs35731967	2	200373261	200321050:200487885	T/C	2.38e-09	SATB2;SATB2-AS1
44	rs13024268	2	232483518	232469447:232484406	A/G	7.15e-09
45	rs73139272	3	16858468	16764773:16899031	T/G	9.23e-10
46	rs6550835	3	24062661	23839205:24190184	A/G	2.44e-17	UBE2E1-AS1;UBE2E1;NKIRAS1;NR1D2;RPL15;LINC00691;NPM1P23;THRB
47	rs1589652	3	35538452	35520266:35718847	A/G	5.82e-10	ARPP21
48	rs2352974	3	49890613	48446237:50562042	T/C	3.69e-29	PFKFB4;CELSR3;NCKIPSD;IP6K2;RHOA;NICN1;DAG1;BSN;PLXNB1;COL7A1;SLC26A6;PRKAR2A;PRKAR2A-AS1;SLC25A20;ARIH2;P4HTM;WDR6;DALRD3;IMPDH2;QRICH1;QARS;USP19;CCDC71;KLHDC8B;C3orf84;CCDC36;C3orf62;USP4;RNF123;IP6K1;TRAIP;CAMKV;RBM6;RBM5;SEMA3F;GNAT1;LAMB2;CDHR4;RHOA-IT1;TCTA;AMT;RNA5SP130;BSN-AS2;BSN-AS1;APEH;MST1;GPX1;AMIGO3;GMPPB;UBA7;FAM212A;MIR5193;ACTBP13;MST1R;MON1A;RN7SL217P;SLC38A3;GNAI2;LSMEM2;TUSC…
49	rs4687625	3	52563718	52267732:53170947	T/C	1.92e-12	TLR9;TWF2;PPM1M;WDR82;GLYCTK;GLYCTK-AS1;DNAH1;PHF7;NISCH;STAB1;NT5DC2;PBRM1;GNL3;ITIH1;SMIM4;GLT8D1;SPCS1;NEK4;ITIH3;SFMBT1;RFT1
50	rs4485754	3	54234722	54231618:54242865	A/G	1.58e-08	CACNA2D3
51	rs11720523	3	71545170	71481192:71684845	A/C	3.89e-11	FOXP1
52	rs6770622	3	85171415	84902946:85392795	A/G	5.76e-11	LINC00971;CADM2
53	rs7652296	3	89587262	89392778:90497467	A/G	3.51e-09	EPHA3;PROSP;HSPE1P19
54	rs62266110	3	93537923	93505756:93820698	A/G	1.32e-08	RNU6-488P;PROS1;ARL13B;DHFRL1;NSUN3
55	rs3860537	3	108103433	108056020:108125149	T/C	2.99e-08	HHLA2;MYH15
56	rs13071190	3	137122394	135798730:137247183	T/C	5.55e-10	PCCB;STAG1;SLC35G2;NCK1;PPP2R3A;MSL2;RNA5SP142
57	rs59142272	3	139708741	139502949:139711322	A/G	7.32e-10	CLSTN2
58	rs10804681	3	141660675	141601297:141770001	A/T	2.94e-08	ATP1B3;ATP1B3-AS1;TFDP2
59	rs12646225	4	696848	696848:729655	T/C	2.5e-09	PCGF3
60	rs2295499	4	2717690	2524642:2760030	T/C	2.59e-09	RNF4;FAM193A;TNIP2
61	rs4484297	4	16332382	16272456:16376884	C/G	7.45e-09	TAPT1-AS1;ZEB2P1
62	rs144246	4	17259908	17246553:17274169	A/G	4.91e-08
63	rs11932971	4	17823902	17785322:18035250	T/C	5.46e-13	DCAF16;NCAPG;LCORL;KRT18P63
64	rs34811474	4	25408838	25342606:25408838	A/G	7.15e-16	ZCCHC4;ANAPC4
65	rs67482514	4	65785448	65717556:65898448	C/G	3.21e-08
66	rs6819372	4	67970101	67912848:68058681	A/G	4.02e-13
67	rs1972860	4	94579640	94543233:94581742	A/G	2.09e-09	GRID2
68	rs4459994	4	98092307	98054536:98278122	A/C	1.71e-08	STPG2
69	rs13107325	4	103188709	102702364:103387161	T/C	2.23e-21	BANK1;SLC39A8
70	rs2726491	4	106212562	106048360:106379808	A/G	4.17e-23	TET2;TET2-AS1;RN7SL89P;PPA2;RNU6-553P
71	rs6840804	4	147769212	147664762:147948150	A/G	2.25e-08	TTC29
72	rs6535809	4	152592933	152256290:152752413	A/G	6.65e-13	FAM160A1;PET112
73	rs17826816	5	7519298	7493177:7544038	A/G	1.68e-08	ADCY2
74	rs1840847	5	13100175	13002016:13109750	A/G	1.44e-08
75	rs75973558	5	26880925	26880925:26882085	A/G	9.42e-09	CDH9
76	rs13157057	5	57657757	57652650:57766031	T/G	2.03e-08	PLK2
77	rs34426618	5	59597487	59579719:59703601	T/C	2.16e-08	PDE4D
78	rs36033	5	60960727	60939019:60965517	T/C	1.02e-08	C5orf64
79	rs1812587	5	62991802	62707537:63040773	T/G	3.68e-10
80	rs80170948	5	64020316	64020316:64020316	T/G	7.69e-10	SREK1IP1
81	rs34316	5	88015545	87936379:88223420	A/C	2.82e-14	LINC00461;MEF2C;MEF2C-AS1
82	rs166820	5	89353210	89252602:89407917	A/G	1.37e-11	MIR3660
83	rs4308464	5	92468867	92322427:92586991	C/G	1.22e-10
84	rs76160968	5	102682145	101662386:102726073	A/G	8.84e-09	SLCO6A1;PAM;GIN1;PPIP5K2
85	rs12187824	5	107779242	107350363:107816240	A/C	2.43e-08	FBXL17
86	rs1438660	5	109058594	109032517:109207832	A/T	3.52e-08	MAN2A1;RN7SKP230
87	rs1145123	5	111026598	110974312:111057475	T/C	1.2e-13	STARD4-AS1
88	rs405321	5	113941714	113857414:113986223	A/G	3.32e-08
89	rs4463213	5	139545748	139517197:140221139	A/G	3e-12	CYSTM1;PFDN1;HBEGF;SLC4A9;ANKHD1;ANKHD1-EIF4EBP3;SRA1;HAUS1P1;CD14;TMCO6;NDUFA2;IK;WDR55;DND1;HARS;HARS2;ZMAT2;VTRNA1-1;VTRNA1-3;PCDHA1;PCDHA2;PCDHA3;PCDHA4;PCDHA5;PCDHA6;PCDHA7;PCDHA8;VTRNA1-2
90	rs31768	5	165498279	165380979:165512267	A/T	2.65e-09
91	rs6860963	5	169239708	169204763:169278116	T/C	5.57e-09	DOCK2
92	rs2450333	5	176899546	176847499:176909800	A/G	1.73e-11	GRK6;PRR7-AS1;PRR7;DBN1;PDLIM7
93	rs9503599	6	3451048	3446263:3470601	T/C	8.05e-10	SLC22A23
94	rs566237	6	11543342	11469404:11614620	A/G	1.82e-10	PRKRIRP5;TMEM170B
95	rs6459098	6	13775907	13756280:13780570	T/C	3.67e-08
96	rs6456379	6	20893247	20751052:20926177	A/C	4.2e-09	CDKAL1
97	rs6903716	6	21956404	21952064:21956881	A/G	2.39e-09	CASC15
98	rs35433030	6	26529890	25884519:27527227	A/G	4.67e-08	HIST1H4D;HIST1H2BF;RNU6-1259P;BTN3A2;BTN2A2;BTN3A1;BTN2A3P;BTN3A3;BTN2A1;BTN1A1;HMGN4;ABT1;VN1R14P;ZNF322;GUSBP2;LINC00240;POM121L2;ZNF204P;ZNF391;MCFD2P1;ZNF184;HNRNPA1P1
99	rs1233578	6	28712247	28187632:29607101	A/G	1.07e-09	TOB2P1;ZSCAN9;ZKSCAN4;PGBD1;ZSCAN31;ZKSCAN3;ZSCAN12;ZSCAN23;GPX6;RPSAP2;NOL5BP;ZNF90P2;HCG14;TRIM27;HCG15;HCG16;OR2W1;SAR1P1;OR2J4P;OR2H4P;OR5V1;OR14J1;OR12D3;OR11A1;OR2H1;UBDP1;MAS1LP1;RPS17P1;OR2I1P;UBD;GABBR1
100	rs1280049	6	76536333	76437598:76626756	A/C	3.92e-08	MYO6
101	rs1906252	6	98550289	98204498:99297389	A/C	7.48e-31	POU3F2
102	rs9384679	6	108864419	108855086:109020032	T/C	7.94e-22	FOXO3
103	rs13212044	6	127025661	126686407:127167072	T/G	1.46e-08
104	rs287879	6	157143339	157134229:157226044	A/G	8.47e-10	ARID1B
105	rs4725065	7	8109522	8013495:8127710	A/G	1.52e-09	GLCCI1
106	rs115064	7	24177191	24154486:24244627	T/C	1.06e-08	RNA5SP228
107	rs1580019	7	32493169	32460630:32531796	A/T	1.59e-08	SLC25A5P5;LSM5
108	rs799444	7	44769190	44765133:44938347	T/C	2.48e-11	ZMIZ2;PPIA;H2AFV;PURB
109	rs13223152	7	69948241	69240249:70035612	A/G	2.34e-10	AUTS2
110	rs56150095	7	71759069	71536486:71872935	A/C	1.28e-15	CALN1;ABCF2P2
111	rs12535854	7	105063372	104600854:105063372	C/G	6.73e-10	LINC01004;KMT2E;SRPK2
112	rs4731392	7	127688150	126945510:127825806	A/G	2.69e-13	ZNF800;GCC1;ARF5;FSCN3;PAX4;SND1
113	rs1043595	7	128410012	128373609:128419678	A/G	1.27e-09	CALU
114	rs1362739	7	133430934	132890521:133734597	A/C	1.83e-14	EXOC4
115	rs13253386	8	14002020	13948496:14025722	T/G	2.37e-13	SGCZ
116	rs1473634	8	20915316	20909162:20915540	A/G	1.25e-09
117	rs10954779	8	31019597	30960004:31027314	T/C	3.04e-09	WRN
118	rs13276212	8	66440593	66412033:66469926	T/G	4.48e-08
119	rs2920940	8	93180965	92976563:93182601	T/C	2.76e-14	RUNX1T1
120	rs2111490	8	104561723	104561723:104724125	A/G	1.83e-08	RIMS2
121	rs4976976	8	143311653	142611220:143349510	A/G	4.53e-10	TSNARE1
122	rs2721173	8	145744429	145674458:145907866	T/C	2.89e-09	CYHR1;KIFC2;FOXH1;PPP1R16A;GPT;MFSD3;RECQL4;LRRC14;LRRC24;C8orf82;ARHGAP39
123	rs11793831	9	23362311	23335717:23962338	T/G	3.25e-23	ELAVL2
124	rs28620532	9	98216876	98216876:98280323	A/G	1.51e-08	PTCH1
125	rs1057687	9	99252464	99084471:99282269	A/G	2.02e-08	SLC35D2;ZNF367;HABP4;CDC14B
126	rs913264	9	131944138	131840856:131950030	T/C	7.09e-11	DOLPP1;CRAT;PPP2R4;IER5L
127	rs2987390	9	134710601	134700598:134711859	C/G	1.19e-08
128	rs7069887	10	29569272	29569272:29574151	A/C	7.44e-09
129	rs2393967	10	65133156	64874754:65365385	A/C	2.69e-10	NRBF2;JMJD1C;REEP3;JMJD1C-AS1
130	rs1891273	10	93442379	93442223:93442379	T/C	3.17e-08
131	rs1408579	10	101912194	101885270:102039187	T/C	5.23e-09	ERLIN1;CHUK;CWF19L1;BLOC1S2
132	rs3740422	10	103565960	103493226:104204140	C/G	1.25e-16	NPM3;MGEA5;KCNIP2-AS1;KCNIP2;C10orf76;HPS6;LDB1;GBF1;PSD;ELOVL3;PITX3;NFKB2;CUEDC2;FBXL15
133	rs3896224	10	106467853	106453832:106467853	A/G	3.29e-08	SORCS3
134	rs35608616	10	125429549	125424394:125461071	A/G	7.33e-10	GPR26
135	rs7921305	10	133775196	133729181:133815530	A/G	1.77e-08	PPP2R2D;BNIP3
136	rs11605348	11	47606483	47372377:47946836	A/G	9.73e-09	MYBPC3;SPI1;SLC39A13;PSMC3;RAPSN;CELF1;PTPMT1;NDUFS3;C1QTNF4;FAM180B;MTCH2;AGBL2;FNBP4;NUP160
137	rs7941785	11	63861317	63859120:63865209	A/G	4.75e-08	RP11-21A7A.2
138	rs2373353	11	79162622	79162622:79178181	A/G	1.56e-08
139	rs2508713	11	95547927	95490754:95672960	A/T	5.92e-09	FAM76B;CEP57;MTMR2
140	rs7116046	11	105827909	105754802:105871424	T/C	3.27e-08	GRIA4;RNU6-277P
141	rs2885208	11	112965156	112914680:113034787	T/C	4.58e-08	NCAM1
142	rs17128425	11	123983349	123971173:123986173	A/T	1.87e-08	OR10N1P;VWA5A
143	rs329672	11	133799132	133797646:133853008	T/C	1e-09	IGSF9B
144	rs55754731	12	15532891	15389433:15563360	T/C	6.06e-09	RERG;PTPRO
145	rs1054442	12	49389320	49381666:49479968	A/C	2.52e-14	KMT2D;RHEBL1;DDN
146	rs1962047	12	58292707	58258850:58303349	A/G	8.89e-12
147	rs6539284	12	79592680	79538633:79686971	T/C	5.56e-12	SYT1
148	rs7312919	12	92960905	92937144:93327911	C/G	4.83e-10	C12orf74;PLEKHG7;EEA1;HNRNPA1P50
149	rs1727307	12	123575742	123447928:123895906	A/G	3.1e-09	ABCB9;OGFOD2;PITPNM2;MPHOSPH9;C12orf65;CDK2AP1;RNA5SP375;SBNO1;hsa-mir-8072;SETD8
150	rs9569206	13	55703218	55679486:55912805	A/G	4.84e-08	MIR5007
151	rs3843954	13	58548511	58328099:58717504	C/G	5.3e-10
152	rs9516855	13	97847992	97794660:97904313	A/G	4.19e-08	LINC00456;MBNL2
153	rs2478286	13	106638739	106560968:106648270	C/G	1.63e-16
154	rs8006700	14	27162904	26919218:27181521	A/T	4.96e-10	NOVA1;NOVA1-AS1
155	rs176217	14	29600359	29505323:30208630	T/C	5.64e-11	PRKD1
156	rs2239647	14	33292743	33259064:33309495	A/C	1.14e-13	AKAP6
157	rs11622558	14	37002135	36989596:37083858	T/C	5.66e-10	NKX2-1-AS1;PHKBP2;RPL29P3;NKX2-8
158	rs35760956	14	41134168	40863292:41134168	A/G	2.35e-12
159	rs17106817	14	69716957	69508063:69718214	T/C	2.26e-08	EXD2
160	rs1007934	14	73463479	73392096:73529094	A/G	1e-08	DCAF4;ZFYVE1;RBM25
161	rs17698580	14	98546911	98531606:98603851	T/C	2.09e-09
162	rs2071407	14	103987140	103822687:104174123	T/C	1.52e-14	MARK3;CKB;TRMT61A;APOPT1;KLC1;XRCC3
163	rs11634187	15	40722781	40642877:41836584	T/G	1.12e-08	PHGR1;DISP2;IVD;DLL4;VPS18;INO80;CHP1;OIP5-AS1;NUSAP1;RTF1;RPAP1
164	rs55881236	15	46640956	46622412:46663810	T/C	3.48e-08	SNORD11
165	rs7172979	15	51817198	51691279:52442976	T/G	2.47e-11	GLDN;DMXL2;TMOD2;TMOD3;GNB5;SCG3
166	rs72739469	15	65738080	65693718:66127257	T/C	1.18e-09	IGDCC4;DPP8;DENND4A
167	rs8025964	15	82521770	82426170:83444005	A/G	5.78e-10	EFTUD1;FAM154B;UBE2Q2P2;UBE2Q2P6;GOLGA6L18;UBE2Q2P3;RPL9P8;CPEB1;AP3B2;SCARNA15;FSD2
168	rs1369429	15	88430934	88396186:88451765	T/C	1.15e-09	NTRK3
169	rs11076962	16	5811367	5787492:5837327	T/C	2.57e-08
170	rs11646221	16	7666088	7654531:7674376	T/G	1.57e-10	RBFOX1
171	rs72774059	16	10101152	10020591:10267237	A/C	3.41e-09	GRIN2A;IMPDH1P11
172	rs2457192	16	12197441	12158825:12243915	A/C	2.84e-10	SNX29;RPS23P6
173	rs62029752	16	13026941	13023655:13915807	A/G	4.68e-10	SHISA9
174	rs34172651	16	24766841	24708364:24845362	T/C	1.06e-12	TNRC6A
175	rs2008514	16	28825605	28298418:29008079	A/G	1.25e-24	SBK1;NPIPB6;EIF3CL;NPIPB8;CLN3;APOBR;IL27;NUPR1;CCDC101;SULT1A2;SULT1A1;NPIPB9;ATXN2L;TUFM;SH2B1;ATP2A1;RABEP2;CD19;NFATC2IP;SPNS1
176	rs2647995	16	51577196	51573736:51617064	T/C	8.68e-11
177	rs8054299	16	53498655	53396899:53551310	C/G	3.84e-15	RBL2;AKTIP
178	rs12446238	16	62075138	62037434:62194176	A/G	4.8e-09	CDH8
179	rs9888986	16	68297228	67942320:68409535	A/G	3.52e-08	PSKH1;SLC12A4;DPEP2;DUS2;KARSP3;DDX28;NFATC3;ESRP2;PLA2G15;SLC7A6;SLC7A6OS;PRMT7;SMPD3
180	rs7196032	16	70756066	70702308:70756066	T/C	4.47e-08	MTSS1L;VAC14
181	rs8051038	16	71870700	71579660:72006370	A/G	1.78e-09	ZNF19;ATXN1L;ZNF821;IST1;PKD1L3;AP1G1
182	rs2285640	17	34951204	34825861:34961772	A/G	2.38e-10	ZNHIT3;MYO19;PIGW;GGNBP2;DHRS11;MRM1
183	rs4793161	17	42919009	42870086:42927965	A/G	4.97e-08	GJC1;EFTUD2
184	rs17698176	17	44819595	44040184:44848314	T/G	1.7e-08	MAPT;KANSL1;ARL17B;NSF;WNT3;LRRC37A;NSFP1;ARL17A;LRRC37A2;FAM215B
185	rs11079849	17	47090785	47060322:47145848	T/C	2.26e-08	IGF2BP1
186	rs16951547	17	50585898	50343742:50941808	T/G	5.31e-10
187	rs66954617	17	56999427	56420163:57229716	A/G	1.72e-13	BZRAP1-AS1;RNF43;HSF5;TEX14;MTMR4;SEPT4;U3;RNU1-60P;RNU1-85P;RAD51C;PPM1E;TRIM37;SKA2
188	rs71367283	18	50052084	50052084:50052084	A/C	1.55e-10	DCC
189	rs6508220	18	50831176	50555225:51061399	A/G	9.56e-17	DCC
190	rs76608582	19	4474725	4474725:4474725	A/C	2.55e-08	HDGFRP2
191	rs17002025	19	12530177	12530177:13114434	A/G	1.89e-09	ZNF709;NFIX
192	rs2072490	19	18257750	18209184:18286546	T/C	5.93e-10	IL12RB1;MAST3;PIK3R2;IFI30
193	rs7248006	19	31929180	31829903:31958905	T/C	1.05e-11	TSHZ3
194	rs144026674	19	39583980	39557592:39629312	T/C	3.19e-08	PAPL;PAK4
195	rs889169	19	47548678	47543998:47560230	A/G	2.75e-08	NPAS1;TMEM160
196	rs73068339	19	59090263	58915193:59091717	C/G	5.95e-10	ZNF584;ZNF132;ZNF324B;ZNF446;SLC27A5;ZBTB45;RN7SL525P;CHMP2A;MZF1;CENPBD1P1
197	rs78084033	20	34219990	34198350:34594992	A/C	1.62e-08	SPAG4;CPNE1;RBM12;NFS1;ROMO1;RBM39;RPF2P1;RNU6-1166P;PHF20;CNBD2
198	rs6019535	20	47541517	47411456:47939663	A/G	3.28e-17	PREX1;ARFGEF2;CSE1L;STAU1;DDX27;ZNFX1;ZFAS1;SNAP23P
199	rs2836921	21	40516070	40512918:40719027	A/G	6.54e-12	PCBP2P1;PSMG1;BRWD1;TIMM9P2;BRWD1-IT1;METTL21AP1;BRWD1-AS1;BRWD1-IT2;HMGN1
200	rs5753383	22	31304201	31273284:31435945	A/G	5e-08	OSBP2;EIF4HP2;MORC2-AS1;MORC2;TUG1
201	rs4396807	22	38138379	38102346:38208260	C/G	3.58e-08	NOL12;TRIOBP;H1F0;GCAT
202	rs5750830	22	39840828	39764824:40016767	A/C	2.46e-13	SYNGR1;TAB1;MGAT3;MIEF1;CACNA1I
203	rs62236533	22	41992169	41435460:42796743	A/G	1.2e-12	EP300;LRRC37A14P;L3MBTL2;CHADL;ZC3H7B;TEF;ACO2;MIR378I;TNFRSF13C;LINC00634;SEPT3;NAGA;NDUFA6;TCF20;PHF5A;XRCC6;CCDC134;SREBF2;SHISA8;WBP2NL;FAM109B;NDUFA6-AS1;CYP2D6;CYP2D7P;CYP2D8P;NFAM1

## Sheet: S3 Diseases
Supplementary Table 3. Enrichment of disease-seeded subnetworks
Sub-network Name	Total # of Neighbors	Gene Set Seed	Overlap	Percent Overlap	Overlapping Entities	p-value	Jaccard similarity	Hit type
Protein entities related to apraxia	17	apraxia	2	11	MAPT;BCL11A	1.07869e-05	0.0909091	Advanced
Protein entities related to neuroticism	52	neuroticism	2	3	MAPT;LRRC37A	0.00010464	0.0350877	Advanced
Protein entities related to transient cerebral ischemia	156	transient cerebral ischemia	2	1	MAPT;NSF	0.000939765	0.0124224	Advanced
Protein entities related to generalized epilepsy	165	generalized epilepsy	2	1	MAPT;BCL11A	0.00105032	0.0117647	Advanced
Protein entities related to compulsive behavior	171	compulsive behavior	2	1	MAPT;BCL11A	0.00112736	0.0113636	Advanced
Protein entities related to chromosomal inversion	174	chromosomal inversion	2	1	MAPT;WNT3	0.00116687	0.0111732	Advanced
Protein entities related to multiple system atrophy	204	multiple system atrophy	2	0	MAPT;WNT3	0.0015983	0.00956938	Advanced
Protein entities related to autism	1058	autism	3	0	MAPT;NSF;BCL11A	0.00295981	0.00282486	Advanced
Protein entities related to iron overload	430	iron overload	2	0	MAPT;BCL11A	0.00688904	0.0045977	Advanced
Protein entities related to learning disability	447	learning disability	2	0	MAPT;KANSL1	0.00742673	0.00442478	Advanced
Protein entities related to cutaneous melanoma	487	cutaneous melanoma	2	0	WNT3;BCL11A	0.00876565	0.00406504	Advanced
Protein entities related to fatigue	501	fatigue	2	0	MAPT;NSF	0.00925846	0.00395257	Advanced
Protein entities related to monogenic disorder	562	monogenic disorder	2	0	MAPT;KANSL1	0.0115494	0.00352734	Advanced
Protein entities related to paralysis	567	paralysis	2	0	MAPT;NSF	0.0117474	0.0034965	Advanced
Protein entities related to hemolysis	597	hemolysis	2	0	MAPT;BCL11A	0.0129676	0.00332226	Advanced
Protein entities related to enteropathy	598	enteropathy	2	0	MAPT;NSF	0.0130092	0.00331675	Advanced
Protein entities related to developmental disability	631	developmental disability	2	0	MAPT;BCL11A	0.0144161	0.00314465	Advanced
Protein entities related to ataxia	662	ataxia	2	0	MAPT;NSF	0.0157967	0.0029985	Advanced
Protein entities related to schizophrenia	2047	schizophrenia	3	0	MAPT;NSF;BCL11A	0.018766	0.0014627	Advanced
Protein entities related to Parkinson's disease	2048	Parkinson's disease	3	0	MAPT;WNT3;KANSL1	0.018791	0.00146199	Advanced
Protein entities related to medulloblastoma	735	medulloblastoma	2	0	MAPT;WNT3	0.0192685	0.0027027	Advanced
Protein entities related to neurodevelopmental disorder	803	neurodevelopmental disorder	2	0	MAPT;BCL11A	0.0227732	0.00247525	Advanced
Protein entities related to bipolar disorder	859	bipolar disorder	2	0	MAPT;BCL11A	0.0258492	0.00231481	Advanced
Protein entities related to brain ischemia	894	brain ischemia	2	0	MAPT;NSF	0.0278563	0.00222469	Advanced
Protein entities related to neurological manifestation	933	neurological manifestation	2	0	MAPT;BCL11A	0.0301679	0.0021322	Advanced
Protein entities related to developmental delay	965	developmental delay	2	0	MAPT;BCL11A	0.0321225	0.00206186	Advanced
Protein entities related to excitotoxicity	1010	excitotoxicity	2	0	MAPT;NSF	0.0349578	0.00197044	Advanced
Protein entities related to chronic myeloid leukemia	1014	chronic myeloid leukemia	2	0	WNT3;BCL11A	0.0352147	0.00196271	Advanced
Protein entities related to retinal degeneration	1050	retinal degeneration	2	0	MAPT;NSF	0.0375614	0.00189573	Advanced
Protein entities related to genetic disorder	2673	genetic disorder	3	0	MAPT;WNT3;BCL11A	0.03832	0.00112066	Advanced
Protein entities related to cyst	1075	cyst	2	0	MAPT;WNT3	0.0392276	0.00185185	Advanced
Protein entities related to chronic lymphocytic leukemia	1136	chronic lymphocytic leukemia	2	0	WNT3;BCL11A	0.0434162	0.00175285	Advanced
Protein entities related to anxiety	1138	anxiety	2	0	MAPT;WNT3	0.0435565	0.00174978	Advanced
Protein entities related to autism spectrum disorder	1138	autism spectrum disorder	2	0	MAPT;BCL11A	0.0435565	0.00174978	Advanced
Protein entities related to type 2 diabetes	2869	type 2 diabetes	3	0	MAPT;NSF;BCL11A	0.046101	0.0010442	Advanced
Protein entities related to congenital malformation	2937	congenital malformation	3	0	MAPT;WNT3;BCL11A	0.0489873	0.00102006	Advanced
Protein entities related to alcohol drinking	1221	alcohol drinking	2	0	MAPT;NSF	0.0495351	0.00163132	Advanced

## Sheet: S4 Refs
Supplementary Table 4. References of Functional pathways connecting COVID-19 and intelligence decline
Relation Name	Reference	Title	Sentence	Source
FunctionalAssociation: cognitive decline ---- olfactory cortex	Functional Overlaps Exist in Neurological and Psychiatric Disorders: A Proof from Brain Network Analysis, Ma,K.; Yu,J. et al., (2019), Neuroscience	Functional Overlaps Exist in Neurological and Psychiatric Disorders: A Proof from Brain Network Analysis	We found that the olfactory cortexes which were associated with cognitive decline ( ) were similar (overlapped) between major depressive disorder and mild cognitive impairment in nodal properties of functional network.	Medscan
FunctionalAssociation: cognitive decline ---- olfactory cortex	Decisive role of Reelin signaling during early stages of Alzheimer's disease, Krstic,D.; Pfister,S. et al., (2013), Neuroscience	Decisive role of Reelin signaling during early stages of Alzheimer's disease	Recent advances in imaging techniques confirmed previously described postmortem changes by providing evidence for reductions in fMRI signal intensities in the primary olfactory cortex, hippocampus and insula that were significantly correlated with olfactory impairments and cognitive decline in Alzheimer's disease patients ( ).	Medscan
FunctionalAssociation: cognitive decline ---- olfactory cortex	OLFACTORY DEFICITS AND FUNCTIONAL CONNECTIVITY DISRUPTIONS IN PATIENTS WITH SUBJECTIVE COGNITIVE DECLINE (SCD), Yang,Q.X.; Lu,J. et al., (2019), Alzheimer's & Dementia: The Journal of the Alzheimer's Association	OLFACTORY DEFICITS AND FUNCTIONAL CONNECTIVITY DISRUPTIONS IN PATIENTS WITH SUBJECTIVE COGNITIVE DECLINE (SCD)	In the olfactory fMRI, activation in bilateral primary olfactory cortex was significantly reduced in subjective cognitive decline patients, including bilateral entorhinal cortex, amygdala, piriform cortex, anterior olfactory nucleus, and head of the hippocampus (Fig. 1).	Medscan
FunctionalAssociation: cognitive decline ---- olfactory cortex	Cognitive and cortical thinning patterns of subjective cognitive decline in patients with and without Parkinson's disease, Hong,J.Y.; Yun,H.J. et al., (2014), Parkinsonism and Related Disorders	Cognitive and cortical thinning patterns of subjective cognitive decline in patients with and without Parkinson's disease	When comparing subjective cognitive decline-Parkinson's disease+ and subjective cognitive decline-Parkinson's disease- patients directly with a lower threshold of uncorrected p < 0.001, the subjective cognitive decline-Parkinson's disease+ patients exhibited cortical thinning in the medial part of the right superior frontal gyrus, right olfactory cortex, right fusiform gyrus, left parahippocampal…	Medscan
FunctionalAssociation: olfactory cortex ---- coronavirus disease 2019	Blood Biomarkers for Detection of Brain Injury in COVID-19 Patients, Dekosky,S.T.; Kochanek,P.M. et al., (2021), Journal of Neurotrauma	Blood Biomarkers for Detection of Brain Injury in COVID-19 Patients	... 3-month follow-up: coronavirus disease 2019 patients had statistically significantly higher bilateral GMV in olfactory cortices, hippocampi, insulas ...	Medscan
FunctionalAssociation: olfactory cortex ---- coronavirus disease 2019	A sobering addition to the literature on COVID-19 and the brain, Mahajan,A.; Mason,G.F. et al., (2021), Journal of Clinical Investigation	A sobering addition to the literature on COVID-19 and the brain	Patients with coronavirus disease 2019 had higher bilateral gray matter volumes in olfactory cortices, hippocampi, insulae, left Rolandic operculum, left Heschl’s gyrus, and right cingulate gyrus, accompanied by an increase of fractional anisotropy in white matter, compared with volunteers who did not have coronavirus disease 2019.	Medscan
FunctionalAssociation: olfactory cortex ---- coronavirus disease 2019	Cerebral Micro-Structural Changes in COVID-19 Patients - An MRI-based 3-month Follow-up Study., Lu,Y.; Li,X. et al., (2020), EClinicalMedicine	Cerebral Micro-Structural Changes in COVID-19 Patients - An MRI-based 3-month Follow-up Study.	COVID-19 patients had statistically significantly higher bilateral gray matter volumes in olfactory cortices, hippocampi, insulas, left Rolandic operculum, left Heschl's gyrus and right cingulate gyrus and a general decline of mean diffusivity, axial diffusivity, radial diffusivity accompanied with an increase of fractional anisotropy in white matter, especially axial diffusivity in the right CR,…	Medscan
FunctionalAssociation: olfactory cortex ---- coronavirus disease 2019	Dementia and COVID-19, a bidirectional liaison: Risk factors, biomarkers, and optimal health care, Toniolo,S.; Scarioni,M. et al., (2021), Journal of Alzheimer's Disease	Dementia and COVID-19, a bidirectional liaison: Risk factors, biomarkers, and optimal health care	COVID-19 patients had statistically significantly higher grey matter volumes bilaterally in the olfactory cortex, hippocampus, insula, left rolandic operculum, left Heschl’s gyrus and right cingulate gyrus, reduced mean diffusivity, axial diffusivity, and radial diffusivity, and increased fractional anisotropy, which are opposite findings compared to what usually observed in neurodegenerative dis…	Medscan
FunctionalAssociation: olfactory cortex ---- coronavirus disease 2019	Olfactory loss and brain connectivity after COVID-19., Esposito,F.; Cirillo,M. et al., (2022), Hum Brain Mapp	Olfactory loss and brain connectivity after COVID-19.	An increased neural connectivity within the olfactory cortex was associated with a recent SARS-CoV-2 infection when the olfactory loss was a residual COVID-19 symptom.	Medscan
FunctionalAssociation: olfactory cortex ---- coronavirus disease 2019	Understanding the role of nACE2 in neurogenic hypertension among COVID-19 patients, Kulkarni,P.G.; Sakharkar,A. et al., (2022), Hypertension Research	Understanding the role of nACE2 in neurogenic hypertension among COVID-19 patients	Diffusion tensor imaging and 3D T1W1 MRI analyses of recovered COVID-19 patients showed an enlargement of the hippocampus, olfactory cortex, Heschl’s gyrus, and rolandic operculum; a reduction in the mean diffusivity , axial diffusivity , and radial diffusivity ; and an increase in fractional anisotropy in white matter [86].	Medscan
FunctionalAssociation: olfactory cortex ---- coronavirus disease 2019	Increased neuropilin-1 expression by COVID-19: a possible cause of long-term neurological complications and progression of primary brain tumors, Zalpoor,H.; Akbari,A. et al., (2022), Human Cell	Increased neuropilin-1 expression by COVID-19: a possible cause of long-term neurological complications and progression of primary brain tumors	Recently, the brain-related abnormalities in coronavirus disease 2019, especially mild cases, exhibited significant damage in the limbic system (atrophied), reduced gray matter thickness in fronto-parietal and temporal regions, and were functionally linked to the primary olfactory cortex.	Medscan
FunctionalAssociation: olfactory cortex ---- coronavirus disease 2019	Does covid-19 impair endogenous neurogenesis?, Kumaria,A.; Noah,A. et al., (2022), J Clin Neurosci	Does covid-19 impair endogenous neurogenesis?	Also, structural changes indicating global reduction in brain size and specific reduction in the size of limbic structures - including orbitofrontal cortex, olfactory cortex and parahippocampal gyrus - as a result of SARS-CoV-2 infection have been demonstrated.	Medscan
FunctionalAssociation: cognition ---- coronavirus disease 2019	Working memory capacity predicts individual differences in social-distancing compliance during the COVID-19 pandemic in the United States, Xie,W.; Campbell,S. et al., (2020), Proceedings of the National Academy of Sciences of the United States of America	Working memory capacity predicts individual differences in social-distancing compliance during the COVID-19 pandemic in the United States	Collectively, our data reveal contributions of a core cognitive process underlying social-distancing compliance during the early stage of the coronavirus disease 2019 pandemic, highlighting a potential cognitive venue for developing strategies to mitigate a public health crisis.	Medscan
FunctionalAssociation: cognition ---- coronavirus disease 2019	Dysregulation of brain and choroid plexus cell types in severe COVID-19, Yang,A.C.; Yang,A.C. et al., (2021), Nature	Dysregulation of brain and choroid plexus cell types in severe COVID-19	Synaptic signalling of upper-layer excitatory neurons—which are evolutionarily expanded in humans7 and linked to cognitive function8—is preferentially affected in COVID-19.	Medscan
FunctionalAssociation: cognition ---- coronavirus disease 2019	Working memory capacity predicts individual differences in social-distancing compliance during the COVID-19 pandemic in the United States., Xie,W.; Campbell,S. et al., (2020), Proc Natl Acad Sci U S A	Working memory capacity predicts individual differences in social-distancing compliance during the COVID-19 pandemic in the United States.	Collectively, our data reveal contributions of a core cognitive process underlying social-distancing compliance during the early stage of the coronavirus disease 2019 pandemic, highlighting a potential cognitive venue for developing strategies to mitigate a public health crisis.	Medscan
FunctionalAssociation: cognition ---- coronavirus disease 2019	Correlates of Perceived Physical Activity Transitions during the COVID-19 Pandemic among Canadian Adults., Rhodes,R.E.; Liu,S. et al., (2020), Appl Psychol Health Well Being	Correlates of Perceived Physical Activity Transitions during the COVID-19 Pandemic among Canadian Adults.	A representative sample of 1,055 English-speaking Canadians (18+ years) completed measures of moderate to vigorous physical activity during the COVID-19 restrictions and reflecting on moderate to vigorous physical activity prior to these restrictions, as well as demographics, COVID-19-related cognitions and behavior (i.e. perceived threat, social distancing), psychological factors (e.g. personali…	Medscan
FunctionalAssociation: cognition ---- coronavirus disease 2019	Exploring the Mechanisms of Influence on COVID-19 Preventive Behaviors in China's Social Media Users., Liu,Z.; Geng,H. et al., (2020), Int J Environ Res Public Health	Exploring the Mechanisms of Influence on COVID-19 Preventive Behaviors in China's Social Media Users.	This study investigated the mechanisms through which emotional and cognitive processes resulted by behavioral immune system have promoted preventive behaviors in relation to Coronavirus Disease 2019.	Medscan
FunctionalAssociation: cognition ---- coronavirus disease 2019	A Mixed Methods Inquiry into the Role of Tom Hanks' COVID-19 Social Media Disclosure in Shaping Willingness to Engage in Prevention Behaviors., Myrick,J.G.; Willoughby,J.F., (2022), Health Commun	A Mixed Methods Inquiry into the Role of Tom Hanks' COVID-19 Social Media Disclosure in Shaping Willingness to Engage in Prevention Behaviors.	Those who had not heard were funneled into a field intervention to test how random assignment to seeing Hanks' disclosure post or not would affect audiences' COVID-19-related emotions, cognitions, and willingness to enact prevention behaviors.	Medscan
FunctionalAssociation: cognition ---- coronavirus disease 2019	The Mediating Effects of Fear of COVID-19 and Depression on the Association Between Intolerance of Uncertainty and Emotional Eating During the COVID-19 Pandemic in Turkey., Pak,H.; Süsen,Y. et al., (2022), Int J Ment Health Addict	The Mediating Effects of Fear of COVID-19 and Depression on the Association Between Intolerance of Uncertainty and Emotional Eating During the COVID-19 Pandemic in Turkey.	Also, it is one of a few research studies highlighting to what extent the COVID-19 pandemic-related cognitions and emotions are associated with maladaptive behaviors in the case of emotional eating.	Medscan
FunctionalAssociation: cognition ---- coronavirus disease 2019	Social Isolation and Self-Reported Cognitive Decline Among Older Adults in Japan: A Longitudinal Study in the COVID-19 Pandemic., Noguchi,T.; Kubo,Y. et al., (2021), J Am Med Dir Assoc	Social Isolation and Self-Reported Cognitive Decline Among Older Adults in Japan: A Longitudinal Study in the COVID-19 Pandemic.	Social isolation during the coronavirus disease 2019 pandemic was associated with a decline in cognitive function among older adults.	Medscan
FunctionalAssociation: cognition ---- coronavirus disease 2019	Inverse Correlation Between Distress and Performance in the Medical Rescuers Against COVID-19 in Wuhan., Xie,F.; Wang,X. et al., (2021), Front Psychiatry	Inverse Correlation Between Distress and Performance in the Medical Rescuers Against COVID-19 in Wuhan.	Positive cognitions, good psychological preparations, and sufficient social support would be necessary to reduce the distress and improve the performance in COVID-19 rescue.	Medscan
FunctionalAssociation: cognition ---- coronavirus disease 2019	Impact of COVID-19 on chronic migraine treated with erenumab: a case report, Grassini,A.; Marcinnò,A. et al., (2021), Neurological Sciences	Impact of COVID-19 on chronic migraine treated with erenumab: a case report	Several post-infectious complications of coronavirus disease 19 affecting cognitive function (the so-called brain fog) have been described [10].	Medscan
FunctionalAssociation: cognition ---- coronavirus disease 2019	Public Support for COVID-19 Responses: Cultural Cognition, Risk Perception, and Emotions., Liu,Z.; Yang,J., (2021), Health Commun	Public Support for COVID-19 Responses: Cultural Cognition, Risk Perception, and Emotions.	This study examines how cultural cognition, risk perception, and discrete emotions influence Americans' support for COVID-19 responses.	Medscan
FunctionalAssociation: cognition ---- coronavirus disease 2019	Sociodemographic and COVID-Related Predictors for Mental Health Condition of Mainland Chinese in Canada Amidst the Pandemic., Yu,L.; Lecompte,M. et al., (2021), Int J Environ Res Public Health	Sociodemographic and COVID-Related Predictors for Mental Health Condition of Mainland Chinese in Canada Amidst the Pandemic.	A sample of 471 Mainland Chinese aged 18 or older completed an online survey that collected information on demographics, experience, cognition, and behaviours related to the COVID-19 pandemic and mental health condition.	Medscan
FunctionalAssociation: cognition ---- coronavirus disease 2019	Evaluation of cognitive deficits in patients infected with COVID-19, Arica-Polat,B.S.; Gundogdu,A.A. et al., (2022), European Review for Medical and Pharmacological Sciences	Evaluation of cognitive deficits in patients infected with COVID-19	Although it is not clear which cognitive functions are affected by COVID-19 infection and to what extent, it is thought that the disease increases decline in cognitive function6.	Medscan
FunctionalAssociation: cognition ---- coronavirus disease 2019	The Impact of COVID-19 On Comorbidities: A Review Of Recent Updates For Combating It, Ahmad Malik,J.; Ahmed,S. et al., (2022), Saudi Journal of Biological Sciences	The Impact of COVID-19 On Comorbidities: A Review Of Recent Updates For Combating It	SARS-CoV-2 infection increased both motor and non-motor symptoms of PD, including stiffness, tremor, trouble walking, mood problems, cognition, and exhaustion.	Medscan
FunctionalAssociation: cognition ---- coronavirus disease 2019	The Cognitive Consequences of the COVID-19 Pandemic on Members of the General Population in Italy: A Preliminary Study on Executive Inhibition., Favieri,F.; Forte,G. et al., (2021), J Clin Med	The Cognitive Consequences of the COVID-19 Pandemic on Members of the General Population in Italy: A Preliminary Study on Executive Inhibition.	Surprisingly, no studies have evaluated the effect of COVID-related post-traumatic stress symptoms on cognitive functioning.	Medscan
FunctionalAssociation: cognition ---- coronavirus disease 2019	Impact of COVID-19 and imposed lockdown on presenting complaints of persons with dementia and challenges faced by caregivers in India., Natarajan,N.; Vaitheswaran,S., (2021), Alzheimers Dement	Impact of COVID-19 and imposed lockdown on presenting complaints of persons with dementia and challenges faced by caregivers in India.	COVID-19 infection was reported by caregivers to affect the cognition and functioning of their relatives with dementia.	Medscan
FunctionalAssociation: cognition ---- coronavirus disease 2019	The effects of efficacy framing in news information and health anxiety on coronavirus-disease-2019-related cognitive outcomes and interpretation bias., Tao,T.J.; Chan,F.H.F. et al., (2022), J Exp Psychol Gen	The effects of efficacy framing in news information and health anxiety on coronavirus-disease-2019-related cognitive outcomes and interpretation bias.	Afterward, their tendency to interpret illness- and coronavirus-disease-2019-related information more negatively, and other coronavirus-disease-2019-related cognitions (e.g., risk perception, behavioral change intentions) were assessed.	Medscan
FunctionalAssociation: cognition ---- coronavirus disease 2019	Cognition and Social Behaviors Related to COVID-19 Among Students in Medical Colleges: A Cross-Sectional Study in Guangdong Province of China., Zhang,Q.; Lu,X. et al., (2022), Front Public Health	Cognition and Social Behaviors Related to COVID-19 Among Students in Medical Colleges: A Cross-Sectional Study in Guangdong Province of China.	This study aimed to describe the cognition and social behaviors related to COVID-19 among medical college students in China and to explore the relevant factors that have affected individual social behaviors.	Medscan
FunctionalAssociation: cognition ---- coronavirus disease 2019	Acute relationships between mental health and cognitive function during the COVID-19 pandemic: Longitudinal evidence from middle-aged and older US adults., Kobayashi,L.C.; O'Shea,B.Q. et al., (2022), SSM Ment Health	Acute relationships between mental health and cognitive function during the COVID-19 pandemic: Longitudinal evidence from middle-aged and older US adults.	Elevated loneliness, anxiety symptoms, and worry about COVID-19, both relative to other adults and to one's usual levels, were acutely associated with worse perceived cognitive function and abilities over a nine-month period during the COVID-19 pandemic in the United States.	Medscan
FunctionalAssociation: cognition ---- coronavirus disease 2019	The Trilemma of Today's Aging Population in the Time of Pandemic: A Case Study of Pre-existing Psychiatric Illness and Cognitive Deficits, COVID-19, and Further Cognitive Decline., Bozman,M.E.; Rajaram Manoharan,S.V.R. et al., (2022), Cureus	The Trilemma of Today's Aging Population in the Time of Pandemic: A Case Study of Pre-existing Psychiatric Illness and Cognitive Deficits, COVID-19, and Further Cognitive Decline.	Furthermore, there is a documented bidirectional relationship between COVID-19 and psychiatric illness, both of which increase the likelihood of the other and are associated with worsening mental cognition.	Medscan
FunctionalAssociation: cognitive decline ---- coronavirus disease 2019	Neuropsychological and neurophysiological correlates of fatigue in post-acute patients with neurological manifestations of COVID-19: Insights into a challenging symptom, Ortelli,P.; Ferrazzoli,D. et al., (2020), Journal of the Neurological Sciences	Neuropsychological and neurophysiological correlates of fatigue in post-acute patients with neurological manifestations of COVID-19: Insights into a challenging symptom	Three patients did not participate in the computerized tasks, Fatigue Severity Scale, Beck Depression Inventory, and Apathy Evaluation Scale, because of their severe coronavirus disease 2019-associated cognitive impairment.	Medscan
FunctionalAssociation: cognitive decline ---- coronavirus disease 2019	Neuropsychological and neurophysiological correlates of fatigue in post-acute patients with neurological manifestations of COVID-19: Insights into a challenging symptom, Ortelli,P.; Ferrazzoli,D. et al., (2020), Journal of the Neurological Sciences	Neuropsychological and neurophysiological correlates of fatigue in post-acute patients with neurological manifestations of COVID-19: Insights into a challenging symptom	This would have made our findings on fatigue and cognitive dysfunction related directly to coronavirus disease 2019 after-effects.	Medscan
FunctionalAssociation: cognitive decline ---- coronavirus disease 2019	Management of Primary Hyperparathyroidism With Severe Hypercalcemia During the COVID-19 Pandemic, Alfadhli,E.M., (2021), Clinical Therapeutics	Management of Primary Hyperparathyroidism With Severe Hypercalcemia During the COVID-19 Pandemic	Theoretically, patients with primary hyperparathyroidism and concurrent infection with coronavirus disease 2019 may have symptomatic forms of infection because both hypercalcemia and coronavirus disease 2019 could cause gastrointestinal symptoms, renal impairment, arrhythmias, and cognitive impairment.	Medscan
FunctionalAssociation: cognitive decline ---- coronavirus disease 2019	Are vaccines against COVID-19 tailored to the most vulnerable people?, Antonelli Incalzi,R.; Trevisan,C. et al., (2021), Vaccine	Are vaccines against COVID-19 tailored to the most vulnerable people?	Among the exclusion criteria, there were several clinical conditions that are very common in advanced age, including but not limited to cognitive impairment, dementia, and frailty, which is a primary risk factor for death in coronavirus disease 2019 patients .	Medscan
FunctionalAssociation: cognitive decline ---- coronavirus disease 2019	COVID-19-related cognitive dysfunction may be associated with transient disruption in the DLPFC glutamatergic pathway, Yesilkaya,U.H.; Sen,M. et al., (2021), Journal of Clinical Neuroscience	COVID-19-related cognitive dysfunction may be associated with transient disruption in the DLPFC glutamatergic pathway	This finding also lends credence our hypothesis that cognitive dysfunction might be associated with COVID-19.	Medscan
FunctionalAssociation: cognitive decline ---- coronavirus disease 2019	Cognitive profile following COVID-19 infection: Clinical predictors leading to neuropsychological impairment, Almeria,M.; Cejudo,J.C. et al., (2020), Brain, Behavior, & Immunity - Health	Cognitive profile following COVID-19 infection: Clinical predictors leading to neuropsychological impairment	There are no studies to our knowledge on the co-existence and clinical definition of cognitive impairment related to COVID-19 infection.	Medscan
FunctionalAssociation: cognitive decline ---- coronavirus disease 2019	Cognitive deficits in people who have recovered from COVID-19, Hampshire,A.; Trender,W. et al., (2021), EClinicalMedicine	Cognitive deficits in people who have recovered from COVID-19	One possibility was that the observed cognitive deficits related to ongoing symptoms of COVID-19 infection, e.g., high temperature or respiratory problems. 4.8% of participants who were ill reported having residual symptoms, including 84.1% of the ventilator group, 12.2% hospitalised, 9.2% assisted at home, 5.8% unassisted and 3.8% without respiratory problems.	Medscan
FunctionalAssociation: cognitive decline ---- coronavirus disease 2019	Cognitive deficits in people who have recovered from COVID-19, Hampshire,A.; Trender,W. et al., (2021), EClinicalMedicine	Cognitive deficits in people who have recovered from COVID-19	Our analyses provide converging evidence to support the hypothesis that COVID-19 infection is associated with cognitive deficits that persist into the recovery phase.	Medscan
FunctionalAssociation: cognitive decline ---- coronavirus disease 2019	Post-infection cognitive impairments in a cohort of elderly patients with COVID-19, Liu,Y.-H.; Wang,Y.-R. et al., (2021), Molecular Neurodegeneration	Post-infection cognitive impairments in a cohort of elderly patients with COVID-19	These findings indicate that both Severe acute respiratory syndrome coronavirus 2 infection and severity of coronavirus disease 2019 are associated with longitudinal cognitive decline.	Medscan
FunctionalAssociation: cognitive decline ---- coronavirus disease 2019	Sars-cov-2 infected pediatric cerebral cortical neurons: Transcriptomic analysis and potential role of toll-like receptors in pathogenesis, Gugliandolo,A.; Chiricosta,L. et al., (2021), International Journal of Molecular Sciences	Sars-cov-2 infected pediatric cerebral cortical neurons: Transcriptomic analysis and potential role of toll-like receptors in pathogenesis	Long period of SARS-CoV-2 infection was associated with psychiatric and cognitive disorders in adolescents and children [40].	Medscan
FunctionalAssociation: cognitive decline ---- coronavirus disease 2019	Cognitive disorders associated with hospitalization of COVID-19: Results from an observational cohort study., Zhou,J.; Liu,C. et al., (2020), Brain Behav Immun	Cognitive disorders associated with hospitalization of COVID-19: Results from an observational cohort study.	Cognitive disorders associated with hospitalization of COVID-19: Results from an observational cohort study.	Medscan
FunctionalAssociation: cognitive decline ---- coronavirus disease 2019	Slow but Evident Recovery from Neocortical Dysfunction and Cognitive Impairment in a Series of Chronic COVID-19 Patients., Blazhenets,G.; Schroeter,N. et al., (2021), J Nucl Med	Slow but Evident Recovery from Neocortical Dysfunction and Cognitive Impairment in a Series of Chronic COVID-19 Patients.	Cognitive impairment is a frequent complaint in coronavirus disease 2019 and can be related to cortical hypometabolism on 18F-FDG PET at the subacute stage.	Medscan
FunctionalAssociation: cognitive decline ---- coronavirus disease 2019	Network medicine links SARS-CoV-2/COVID-19 infection to brain microvascular injury and neuroinflammation in dementia-like cognitive impairment., Zhou,Y.; Xu,J. et al., (2021), bioRxiv	Network medicine links SARS-CoV-2/COVID-19 infection to brain microvascular injury and neuroinflammation in dementia-like cognitive impairment.	Dementia-like cognitive impairment is an increasingly reported complication of SARS-CoV-2 infection.	Medscan
FunctionalAssociation: cognitive decline ---- coronavirus disease 2019	Cognitive impairment and altered cerebral glucose metabolism in the subacute stage of COVID-19., Hosp,J.A.; Dressing,A. et al., (2021), Brain	Cognitive impairment and altered cerebral glucose metabolism in the subacute stage of COVID-19.	Cognitive impairment and altered cerebral glucose metabolism in the subacute stage of COVID-19.	Medscan
FunctionalAssociation: cognitive decline ---- coronavirus disease 2019	COVID-19-related cognitive dysfunction may be associated with transient disruption in the DLPFC glutamatergic pathway., Yesilkaya,U.H.; Sen,M. et al., (2021), J Clin Neurosci	COVID-19-related cognitive dysfunction may be associated with transient disruption in the DLPFC glutamatergic pathway.	COVID-19-related cognitive dysfunction may be associated with transient disruption in the DLPFC glutamatergic pathway.	Medscan
FunctionalAssociation: cognitive decline ---- coronavirus disease 2019	COVID-19 and Alzheimer's disease: how one crisis worsens the other., Xia,X.; Wang,Y. et al., (2021), Transl Neurodegener	COVID-19 and Alzheimer's disease: how one crisis worsens the other.	Meanwhile, coronavirus disease 2019 has also been reported to cause various neurologic symptoms including cognitive impairment that may ultimately result in Alzheimer's disease, probably through the invasion of severe acute respiratory syndrome coronavirus-2 into the central nervous system, coronavirus disease 2019-induced inflammation, long-term hospitalization and delirium, and post-coronavirus…	Medscan
FunctionalAssociation: cognitive decline ---- coronavirus disease 2019	Immune mediating molecules and pathogenesis of COVID-19-associated neurological disease., Singh,H.; Singh,A. et al., (2021), Microb Pathog	Immune mediating molecules and pathogenesis of COVID-19-associated neurological disease.	Long period of SARS-CoV-2 infection has been associated with psychiatric and cognitive disorders in adolescents and children.	Medscan
FunctionalAssociation: cognitive decline ---- coronavirus disease 2019	Dementia and COVID-19, a Bidirectional Liaison: Risk Factors, Biomarkers, and Optimal Health Care., Toniolo,S.; Scarioni,M. et al., (2021), J Alzheimers Dis	Dementia and COVID-19, a Bidirectional Liaison: Risk Factors, Biomarkers, and Optimal Health Care.	Biomarkers of COVID-19-induced cognitive impairment are currently lacking, but there is some limited evidence that SARS-CoV-2 could preferentially target the frontal lobes, as suggested by behavioral and dysexecutive symptoms, fronto-temporal hypoperfusion on MRI, EEG slowing in frontal regions, and frontal hypometabolism on 18F-FDG-PET.	Medscan
FunctionalAssociation: cognitive decline ---- coronavirus disease 2019	Network medicine links SARS-CoV-2/COVID-19 infection to brain microvascular injury and neuroinflammation in dementia-like cognitive impairment., Zhou,Y.; Xu,J. et al., (2021), Alzheimers Res Ther	Network medicine links SARS-CoV-2/COVID-19 infection to brain microvascular injury and neuroinflammation in dementia-like cognitive impairment.	Dementia-like cognitive impairment is an increasingly reported complication of SARS-CoV-2 infection.	Medscan
FunctionalAssociation: cognitive decline ---- coronavirus disease 2019	Exacerbation of neurological symptoms and COVID-19 severity in patients with preexisting neurological disorders and COVID-19: A systematic review, Kubota,T.; Kuroda,N., (2021), Clinical Neurology and Neurosurgery	Exacerbation of neurological symptoms and COVID-19 severity in patients with preexisting neurological disorders and COVID-19: A systematic review	Consequently, COVID-19 may trigger a cognitive decline or delirium in patients with dementia.	Medscan
FunctionalAssociation: cognitive decline ---- coronavirus disease 2019	Non-hospitalised COVID-19 patients have more frequent long COVID-19 symptoms, Mohamed-Hussein,A.A.R.; Makhlouf,H.A. et al., (2021), International Journal of Tuberculosis and Lung Disease	Non-hospitalised COVID-19 patients have more frequent long COVID-19 symptoms	coronavirus disease 2019-induced cognitive impairment may result from direct viral pathogenicity, as coronavirus disease 2019 attacks angiotensin-converting enzyme receptors in the central nervous system, and respiratory and gastrointestinal systems, leading to cell invasion, viral replication and dysreg-ulated inflammatory response.18,19	Medscan
FunctionalAssociation: cognitive decline ---- coronavirus disease 2019	Prevalence of Dementia and Associated Factors among Older Adults in Latin America during the COVID-19 Pandemic., Soto-Añari,M.; Camargo,L. et al., (2021), Dement Geriatr Cogn Dis Extra	Prevalence of Dementia and Associated Factors among Older Adults in Latin America during the COVID-19 Pandemic.	The COVID-19 pandemic has had a great impact on cognitive health in Latin American older adults, increasing the risk of cognitive impairment and dementia.	Medscan
FunctionalAssociation: cognitive decline ---- coronavirus disease 2019	Impact of COVID-19 on the Onset and Progression of Alzheimer's Disease and Related Dementias: A Roadmap for Future Research., Gordon,M.N.; Heneka,M.T. et al., (2022), Alzheimers Dement	Impact of COVID-19 on the Onset and Progression of Alzheimer's Disease and Related Dementias: A Roadmap for Future Research.	Like other infections, COVID-19 may increase risk of cognitive impairment.	Medscan
FunctionalAssociation: cognitive decline ---- coronavirus disease 2019	Cognitive sequelae of long COVID may not be permanent: A prospective study., Del Brutto,O.H.; Rumbea,D.A. et al., (2022), Eur J Neurol	Cognitive sequelae of long COVID may not be permanent: A prospective study.	This study aimed to assess whether COVID-19-related cognitive decline is a permanent deficit or if it improves over time.	Medscan
FunctionalAssociation: cognitive decline ---- coronavirus disease 2019	The importance of race and other social determinants of health for understanding cognitive health inequality found in Valdes et al.'s "Demographic and social determinants of cognitive dysfunction following hospitalization of COVID-19", Farina,M.P., (2022), Journal of the Neurological Sciences	The importance of race and other social determinants of health for understanding cognitive health inequality found in Valdes et al.'s "Demographic and social determinants of cognitive dysfunction following hospitalization of COVID-19"	Put differently, this study shows the stark inequality in COVID-related cognitive dysfunction that may exacerbate pre-existing inequalities and should be a major concern for health researchers in figuring out what may lie in store in the coming years.	Medscan
FunctionalAssociation: cognitive decline ---- coronavirus disease 2019	The Impact of the COVID-19 Pandemic on Dementia Risk: Potential Pathways to Cognitive Decline, Pyne,J.D.; Brickman,A.M., (2021), Neurodegenerative Diseases	The Impact of the COVID-19 Pandemic on Dementia Risk: Potential Pathways to Cognitive Decline	Our hypothesis is that severe acute respiratory syndrome coronavirus 2 infection, due to plausible coronavirus disease 2019 cognitive decline pathways, evidence of prevalent neurological symptoms in patients, and relevant long-term symptoms in recovered individuals, promotes risk for cognitive decline and has the potential to exacerbate pre-existing dementia.	Medscan
FunctionalAssociation: cognitive decline ---- coronavirus disease 2019	The Impact of the COVID-19 Pandemic on Dementia Risk: Potential Pathways to Cognitive Decline, Pyne,J.D.; Brickman,A.M., (2021), Neurodegenerative Diseases	The Impact of the COVID-19 Pandemic on Dementia Risk: Potential Pathways to Cognitive Decline	With the viral mechanisms and major damage pathways to coronavirus disease 2019-induced cognitive decline risk delineated, certain groups, such as older adults, are at greater risk for severe coronavirus disease 2019 and subsequent cognitive decline.	Medscan
FunctionalAssociation: cognitive decline ---- coronavirus disease 2019	Citicoline and COVID-19-Related Cognitive and Other Neurologic Complications., Turana,Y.; Nathaniel,M. et al., (2021), Brain Sci	Citicoline and COVID-19-Related Cognitive and Other Neurologic Complications.	In this review, we comprehensively describe in detail the potential citicoline mechanisms as adjunctive therapy and prevention of COVID-19-related cognitive decline and other neurologic complications through citicoline properties of anti-inflammation, anti-viral, neuroprotection, neurorestorative, and acetylcholine neurotransmitter synthesis, and provide a recommendation for future clinical trial…	Medscan
FunctionalAssociation: cognitive decline ---- coronavirus disease 2019	Chronic fatigue syndrome and cognitive deficit are associated with acute-phase neuropsychiatric manifestations of COVID-19: A 9-month follow-up study., Mirfazeli,F.S.; Sarabi-Jamab,A. et al., (2022), Neurol Sci	Chronic fatigue syndrome and cognitive deficit are associated with acute-phase neuropsychiatric manifestations of COVID-19: A 9-month follow-up study.	Chronic fatigue syndrome and cognitive deficit are associated with acute-phase neuropsychiatric manifestations of COVID-19: A 9-month follow-up study.	Medscan
FunctionalAssociation: cognitive decline ---- coronavirus disease 2019	Clinical features and cognitive sequelae in COVID-19: a retrospective study on N=152 patients, Manera,M.R.; Padovani,M. et al., (2022), Neurological Sciences	Clinical features and cognitive sequelae in COVID-19: a retrospective study on N=152 patients	Furthermore, intensive care unit admission being shown to affect global cognition but not specific instrumental domains further supports the notion that COVID-19-related cognitive deficits are likely to reflect a decrease in general cognitive efficiency—which is typical of critical illnesses also affecting the Central nervous system [15].	Medscan
FunctionalAssociation: cognitive decline ---- coronavirus disease 2019	Alzheimer's-like signaling in brains of COVID-19 patients., Reiken,S.; Sittenfeld,L. et al., (2022), Alzheimers Dement	Alzheimer's-like signaling in brains of COVID-19 patients.	The mechanisms that lead to cognitive impairment associated with COVID-19 are not well understood.	Medscan
FunctionalAssociation: cognitive decline ---- coronavirus disease 2019	Meta-Analysis of APP Expression Modulated by SARS-CoV-2 Infection via the ACE2 Receptor, Caradonna,A.; Patel,T. et al., (2022), International Journal of Molecular Sciences	Meta-Analysis of APP Expression Modulated by SARS-CoV-2 Infection via the ACE2 Receptor	Coronavirus disease-2019 infection was found to potentially cause an increase in cognitive dysfunction, directly or indirectly [5].	Medscan
FunctionalAssociation: cognitive decline ---- coronavirus disease 2019	Neuropsychological functioning in post-ICU patients after severe COVID-19 infection: The role of cognitive reserve., Costas-Carrera,A.; Sánchez-Rodríguez,M.M. et al., (2022), Brain Behav Immun Health	Neuropsychological functioning in post-ICU patients after severe COVID-19 infection: The role of cognitive reserve.	Despite some limitations, including the need of replication of the findings with larger samples and control groups, our study suggests that high cognitive reserve may be protective for severe COVID-19-related cognitive impairment.	Medscan
FunctionalAssociation: cognitive decline ---- coronavirus disease 2019	Cognitive dysfunction associated with COVID-19: A comprehensive neuropsychological study., Delgado-Alonso,C.; Valles-Salgado,M. et al., (2022), J Psychiatr Res	Cognitive dysfunction associated with COVID-19: A comprehensive neuropsychological study.	Cognitive dysfunction associated with COVID-19: A comprehensive neuropsychological study.	Medscan
FunctionalAssociation: cognitive decline ---- coronavirus disease 2019	The unique contribution of depression to cognitive impairment in Post-Acute Sequelae of SARS-CoV-2 infection., Brown,L.A.; Ballentine,E. et al., (2022), Brain Behav Immun Health	The unique contribution of depression to cognitive impairment in Post-Acute Sequelae of SARS-CoV-2 infection.	Severe acute respiratory syndrome coronavirus 2 infection is associated with significant cognitive impairment and increased risk for mental health comorbidities.	Medscan
FunctionalAssociation: cognitive decline ---- coronavirus disease 2019	AT1 Receptors: Their Actions from Hypertension to Cognitive Impairment, Wu,H.; Yuan,S. et al., (2022), Cardiovascular Toxicology	AT1 Receptors: Their Actions from Hypertension to Cognitive Impairment	Therefore, renin-angiotensin system in the brain, especially vascular and neuronal AT1R, could be actively involved in the development of Coronavirus Disease 2019-related cognitive impairment.	Medscan
FunctionalAssociation: cognitive decline ---- coronavirus disease 2019	Neuropsychological Outcomes in Adult Patients and Survivors of COVID-19., May,P.E., (2022), Pathogens	Neuropsychological Outcomes in Adult Patients and Survivors of COVID-19.	With respect to screens, the Montreal Cognitive Assessment appeared relatively sensitive to cognitive dysfunction associated with coronavirus disease 2019.	Medscan
FunctionalAssociation: cognitive decline ---- coronavirus disease 2019	Do Systemic Infections Contribute to the Pathogenesis of Dementia?, Sterling,K.; Xing,M. et al., (2022), Neuroscience Bulletin	Do Systemic Infections Contribute to the Pathogenesis of Dementia?	New research presented at the Alzheimer’s Association International Conference 2021 further highlighted other studies currently underway to determine whether COVID-19-related cognitive deficits persist in the long term and if they are associated with biomarkers of particular types of dementia.	Medscan
FunctionalAssociation: cognitive decline ---- coronavirus disease 2019	Slow but Evident Recovery from Neocortical Dysfunction and Cognitive Impairment in a Series of Chronic COVID-19 Patients, Blazhenets,G.; Thurow,J. et al., (2021), Journal of Nuclear Medicine	Slow but Evident Recovery from Neocortical Dysfunction and Cognitive Impairment in a Series of Chronic COVID-19 Patients	This slow but evident recovery provides fundamental and novel insights into the pathophysiology of cognitive deficits associated with coronavirus disease 2019.	Medscan
FunctionalAssociation: cognitive decline ---- coronavirus disease 2019	COVID-19 associated cognitive impairment: A systematic review., Tavares-Júnior,J.W.L.; de Souza,A.C.C. et al., (2022), Cortex	COVID-19 associated cognitive impairment: A systematic review.	COVID-19 associated cognitive impairment: A systematic review.	Medscan
FunctionalAssociation: cognitive decline ---- coronavirus disease 2019	COVID-19 associated cognitive impairment: A systematic review., Tavares-Júnior,J.W.L.; de Souza,A.C.C. et al., (2022), Cortex	COVID-19 associated cognitive impairment: A systematic review.	Neurological manifestations in COVID-19 patients were demonstrated during the pandemic, including cognitive impairment.	Medscan
FunctionalAssociation: cognitive decline ---- coronavirus disease 2019	cognitive consequences of cOViD-19: results of a cohort study from South America, Crivelli,L.; Calandri,I. et al., (2022), Arquivos de Neuro-Psiquiatria	cognitive consequences of cOViD-19: results of a cohort study from South America	2021 Oct;28(10):3245-53. https://doi. org/10.1111/ene.14775 Zhou J, Liu C, Sun Y, Huang W,Ye K. Cognitive disorders associated with hospitalization of COVID-19: results from an observational cohort study.	Medscan
FunctionalAssociation: cognitive decline ---- coronavirus disease 2019	Cognitive and Neuropsychiatric Features of COVID-19 Patients After Hospital Dismission: An Italian Sample., Cian,V.; De Laurenzis,A. et al., (2022), Front Psychol	Cognitive and Neuropsychiatric Features of COVID-19 Patients After Hospital Dismission: An Italian Sample.	Follow-up is needed to evaluate the evolution of COVID-19-related cognitive deficit. [ClinicalTrials.gov], identifier [NCT05143320].	Medscan
FunctionalAssociation: cognitive decline ---- coronavirus disease 2019	Mild respiratory COVID can cause multi-lineage neural cell and myelin dysregulation, Fernández-Castañeda,A.; Lu,P. et al., (2022), Cell	Mild respiratory COVID can cause multi-lineage neural cell and myelin dysregulation	Colloquially known as "COVID fog," this syndrome of COVID-associated cognitive impairment is characterized by impaired attention, concentration, speed of information processing, memory, and executive function ( ; Nasserie et al., 2021).	Medscan
FunctionalAssociation: cognitive decline ---- coronavirus disease 2019	Mild respiratory COVID can cause multi-lineage neural cell and myelin dysregulation, Fernández-Castañeda,A.; Lu,P. et al., (2022), Cell	Mild respiratory COVID can cause multi-lineage neural cell and myelin dysregulation	For example, microglial depletion strategies can restore similar multicellular deficits and rescue impaired cognitive performance in mouse models of cancer-therapy-related cognitive impairment ( ; ), but it remains to be determined if similar microglial-targeting interventions will prove beneficial for cognitive impairment associated with COVID.	Medscan
FunctionalAssociation: cognitive decline ---- coronavirus disease 2019	Biomedical Perspectives of Acute and Chronic Neurological and Neu-ropsychiatric Sequelae of COVID-19, Stefano,G.B.; Büttiker,P. et al., (2022), Current Neuropharmacology	Biomedical Perspectives of Acute and Chronic Neurological and Neu-ropsychiatric Sequelae of COVID-19	Taken together, cognitive impairments induced by SARS-CoV-2 infection, such as brain fog, may trigger behavioral changes that favor viral survival and propagation [71].	Medscan
FunctionalAssociation: cognitive decline ---- coronavirus disease 2019	International electronic health record-derived post-acute sequelae profiles of COVID-19 patients., Zhang,H.G.; Dagliati,A. et al., (2022), NPJ Digit Med	International electronic health record-derived post-acute sequelae profiles of COVID-19 patients.	Compared to inpatient controls, inpatient COVID-19 cases were at significant risk for angina pectoris (RR 1.30, 95% CI 1.09-1.55), heart failure (RR 1.22, 95% CI 1.10-1.35), cognitive dysfunctions (RR 1.18, 95% CI 1.07-1.31), and fatigue (RR 1.18, 95% CI 1.07-1.30).	Medscan
FunctionalAssociation: cognitive decline ---- coronavirus disease 2019	Neurocognitive and psychiatric post-coronavirus disease 2019 conditions: Pathogenic insights of brain dysfunction following severe acute respiratory syndrome coronavirus 2 infection, García-Grimshaw,M.; Valdés-Ferrer,S.I. et al., (2022), Current Opinion in Neurology	Neurocognitive and psychiatric post-coronavirus disease 2019 conditions: Pathogenic insights of brain dysfunction following severe acute respiratory syndrome coronavirus 2 infection	Cognitive impairment and altered cerebral glucose metabolism in the subacute stage of coronavirus disease 2019.	Medscan
FunctionalAssociation: cognitive decline ---- coronavirus disease 2019	Possible role of diabetes and related mechanisms in COVID-19-induced cognitive impairment., Wang,S.; Zhang,M. et al., (2022), Eur Arch Psychiatry Clin Neurosci	Possible role of diabetes and related mechanisms in COVID-19-induced cognitive impairment.	Possible role of diabetes and related mechanisms in COVID-19-induced cognitive impairment.	Medscan
FunctionalAssociation: cognitive decline ---- coronavirus disease 2019	COVID-19, the Brain, and the Future: Is Infection by the Novel Corona-virus a Harbinger of Neurodegeneration?, Onaolapo,A.; Onaolapo,O., (2022), CNS and Neurological Disorders - Drug Targets	COVID-19, the Brain, and the Future: Is Infection by the Novel Corona-virus a Harbinger of Neurodegeneration?	JAMA Neurol 2020; 77(8): 1018-27. http://dx.doi.org/10.1001/jamaneurol.2020.2065 PMID: 32469387 Zhou J, Liu C, Sun Y, Huang W, Ye K. Cognitive disorders associated with hospitalization of COVID-19: Results from an observational cohort study.	Medscan
FunctionalAssociation: cognitive decline ---- coronavirus disease 2019	The relationship of early- and late-onset Alzheimer’s disease genes with COVID-19, Sirin,S.; Nigdelioglu Dolanbay,S. et al., (2022), Journal of Neural Transmission	The relationship of early- and late-onset Alzheimer’s disease genes with COVID-19	An understanding of the potential effects of the related genes in COVID-19-associated cognitive impairment would allow the production of efficient protective and therapeutic options for neurocog-nitive diseases that will likely emerge soon.	Medscan
FunctionalAssociation: cognitive decline ---- coronavirus disease 2019	Long-term cognitive functioning is impaired in ICU-treated COVID-19 patients: a comprehensive controlled neuropsychological study, Ollila,H.; Hästbacka,J. et al., (2022), Critical Care	Long-term cognitive functioning is impaired in ICU-treated COVID-19 patients: a comprehensive controlled neuropsychological study	Long-term cognitive impairment is a common complication of coronavirus disease 2019 caused by severe acute respiratory syndrome coronavirus 2 [1].	Medscan
FunctionalAssociation: cognitive decline ---- coronavirus disease 2019	Shared COVID- and chemo-fog, Arlt,C., (2022), Nature Neuroscience	Shared COVID- and chemo-fog	This work starts to unravel the mechanisms that underlie persistent COVID-related cognitive impairments, opening the door for future studies on how these mechanisms may depend on COVID-19 variant, vaccination status and age.	Medscan
FunctionalAssociation: cognitive decline ---- coronavirus disease 2019	Causal effect of COVID-19 on Alzheimer's disease: A Mendelian randomization study., Baranova,A.; Cao,H. et al., (2022), J Med Virol	Causal effect of COVID-19 on Alzheimer's disease: A Mendelian randomization study.	It was reported that severe acute respiratory syndrome coronavirus 2 infection may cause brain size reduction and cognitive decline.	Medscan
FunctionalAssociation: cognitive decline ---- coronavirus disease 2019	COVID-19 and cognitive impairment: neuroinvasive and blood‒brain barrier dysfunction, Chen,Y.; Chen,F. et al., (2022), Journal of Neuroinflammation	COVID-19 and cognitive impairment: neuroinvasive and blood‒brain barrier dysfunction	In this review, we assessed the potential involvement of neuroinvasion and blood–brain barrier dysfunction in severe acute respiratory syndrome coronavirus 2 infection, exploring its impact on COVID-19-related cognitive dysfunction.	Medscan
FunctionalAssociation: cognitive decline ---- coronavirus disease 2019	COVID-19 and cognitive impairment: neuroinvasive and blood‒brain barrier dysfunction, Chen,Y.; Chen,F. et al., (2022), Journal of Neuroinflammation	COVID-19 and cognitive impairment: neuroinvasive and blood‒brain barrier dysfunction	Therefore, in cognitive impairment related to COVID-19, attention should be given to the impact of proinflammatory factors on the body.	Medscan
FunctionalAssociation: cognitive decline ---- coronavirus disease 2019	Alleviation of Post-COVID-19 Cognitive Deficits by Treatment with EGb 761®: A Case Series., Zifko,U.A.; Yacob,M. et al., (2022), Am J Case Rep	Alleviation of Post-COVID-19 Cognitive Deficits by Treatment with EGb 761®: A Case Series.	CASE REPORT Here, we report for the first time the application of EGb 761 in the therapy of post-COVID-19-related cognitive deficits.	Medscan
FunctionalAssociation: cognitive decline ---- coronavirus disease 2019	Effects of SARS-CoV-2 Infection on Attention, Memory, and Sensorimotor Performance., O'Connor,E.E.; Rednam,N. et al., (2022), medRxiv	Effects of SARS-CoV-2 Infection on Attention, Memory, and Sensorimotor Performance.	Many existing studies reporting cognitive deficits associated with SARS-CoV-2 infection are limited by the exclusive use of self-reported measures or a lack of adequate comparison groups.	Medscan
FunctionalAssociation: cognitive decline ---- coronavirus disease 2019	Single-nucleus RNA sequencing reveals the shared mechanisms inducing cognitive impairment between COVID-19 and Alzheimer's disease., Fu,Y.; Guo,Z. et al., (2022), Front Immunol	Single-nucleus RNA sequencing reveals the shared mechanisms inducing cognitive impairment between COVID-19 and Alzheimer's disease.	Alzheimer's disease -like cognitive impairment, a kind of Neuro-COVID syndrome, is a reported complication of SARS-CoV-2 infection.	Medscan
FunctionalAssociation: cognition ---- nervous system	Common Dysfunction of Large-Scale Neurocognitive Networks Across Psychiatric Disorders, Sha,Z.; Wager,T.D. et al., (2018), Biological Psychiatry	Common Dysfunction of Large-Scale Neurocognitive Networks Across Psychiatric Disorders	Next, we used the seed-based functional connectivity meta-dataset and the Human Connectome Project dataset to examine which aspects of cognitive function are associated with the neural networks that show altered functional connectivity across psychiatric disorders.	Medscan
FunctionalAssociation: cognition ---- nervous system	Common Dysfunction of Large-Scale Neurocognitive Networks Across Psychiatric Disorders, Sha,Z.; Wager,T.D. et al., (2018), Biological Psychiatry	Common Dysfunction of Large-Scale Neurocognitive Networks Across Psychiatric Disorders	Finally, we examined which aspects of cognitive function are associated with the neural networks that show altered functional connectivity across psychiatric disorders.	Medscan
FunctionalAssociation: cognition ---- nervous system	Brain Mechanisms Supporting Flexible Cognition and Behavior in Adolescents With Autism Spectrum Disorder, Uddin,L.Q., (2020), Biological Psychiatry	Brain Mechanisms Supporting Flexible Cognition and Behavior in Adolescents With Autism Spectrum Disorder	Studies of the neural mechanisms underlying the development of flexible cognition and behavior in autism spectrum disorder provide initial evidence for altered brain activation and dynamics in diagnosed individuals.	Medscan
FunctionalAssociation: cognition ---- nervous system	Estrogen receptor alpha containing neurons in the monkey forebrain: lack of association with calcium binding proteins and choline acetyltransferase, Perez,S.; Sendera,T.J et al., (2004), Brain Research	Estrogen receptor alpha containing neurons in the monkey forebrain: lack of association with calcium binding proteins and choline acetyltransferase	During the past several years a large number of studies indicate that estrogens also influence other neural systems including those that underlie cognitive function .	Medscan
FunctionalAssociation: cognition ---- nervous system	Activation and blockade of serotonin6 receptors in the dorsal hippocampus enhance T maze and hole-board performance in a unilateral 6-hydroxydopamine rat model of Parkinson's disease, Liu,K.C.; Li,J.Y. et al., (2016), Brain Research	Activation and blockade of serotonin6 receptors in the dorsal hippocampus enhance T maze and hole-board performance in a unilateral 6-hydroxydopamine rat model of Parkinson's disease	The dorsal hippocampus is an important neural structure that is involved in cognition ( ).	Medscan
FunctionalAssociation: cognition ---- nervous system	The recovery from transient cognitive dysfunction induced by propofol was associated with enhanced autophagic flux in normal healthy adult mice, Cho,S.; Jung,Y.J. et al., (2018), Brain Research	The recovery from transient cognitive dysfunction induced by propofol was associated with enhanced autophagic flux in normal healthy adult mice	However, it is difficult to regard these results as postoperative changes in cognitive function or changes within the neuronal system.	Medscan
FunctionalAssociation: cognition ---- nervous system	Functional parcellation of the hippocampus from resting-state dynamic functional connectivity, Zhong,Q.; Xu,H. et al., (2019), Brain Research	Functional parcellation of the hippocampus from resting-state dynamic functional connectivity	The functional connectivity states have been proposed to be the neural working states involved in different cognitive functions ( ).	Medscan
FunctionalAssociation: cognition ---- nervous system	Auditory-vocal control system is object for predictive processing within seconds time range, Korzyukov,O.; Lee,Y. et al., (2020), Brain Research	Auditory-vocal control system is object for predictive processing within seconds time range	The ability of the human brain to generate implicit expectations about the future represents one of the fundamental principles of neural computations that are crucial for driving neural and cognitive processes as well as behavior ( ).	Medscan
FunctionalAssociation: cognition ---- nervous system	miR-217-regulated MEF2D-HDAC5/ND6 signaling pathway participates in the oxidative stress and inflammatory response after cerebral ischemia, Shi,L.; Tian,Z. et al., (2020), Brain Research	miR-217-regulated MEF2D-HDAC5/ND6 signaling pathway participates in the oxidative stress and inflammatory response after cerebral ischemia	In middle cerebral artery occlusion rat models, we found that cognitive functions were impaired by evaluating neurological scores and the Morris water maze test ( C and D).	Medscan
FunctionalAssociation: cognition ---- nervous system	Central nervous activity during implicit processing of emotional face expressions in fibromyalgia syndrome, Fischer-Jbali,L.R.; Montoro,C.I. et al., (2021), Brain Research	Central nervous activity during implicit processing of emotional face expressions in fibromyalgia syndrome	It reflects the activity of neural networks involved in complex cognitive processes, such as evaluation of the intensity of expressed emotions and differentiation between emotions, in addition to sustained attention ( ).	Medscan
FunctionalAssociation: cognition ---- nervous system	The need for calcium imaging in nonhuman primates: New motor neuroscience and brain-machine interfaces, O'Shea,D.J.; Trautmann,E. et al., (2017), Experimental Neurology	The need for calcium imaging in nonhuman primates: New motor neuroscience and brain-machine interfaces	Electrical measurements of neurons have enabled numerous fundamental scientific insights into the neural computations that underlie perception, cognition, and action by capturing spiking activity in awake animals engaged in a growing array of behavioral tasks.	Medscan
FunctionalAssociation: cognition ---- nervous system	Neural activations are related to body-shape, anxiety, and outcomes in adolescent anorexia nervosa, Xu,J.; Harper,J.A. et al., (2017), Journal of Psychiatric Research	Neural activations are related to body-shape, anxiety, and outcomes in adolescent anorexia nervosa	This type of data is needed to facilitate the development of treatments that can target neural regions both directly, such as real-time fMRI, or indirectly by focusing on specific cognitions associated with regional neural differences.	Medscan
FunctionalAssociation: cognition ---- nervous system	Mastering Stress: Mental Skills and Emotional Regulation for Surgical Performance and Life, Anton,N.E.; Lebares,C.C. et al., (2021), Journal of Surgical Research	Mastering Stress: Mental Skills and Emotional Regulation for Surgical Performance and Life	Early studies also showed enhanced stress resilience training participants to have reduced stress, increased working memory capacity, increased activation of neural substrates associated with executive cognitive function, emotional regulation, and complex bimanual coordination, and better performance on laparoscopic simulator tasks.	Medscan
FunctionalAssociation: cognition ---- nervous system	Influence of plasma cytokine levels on the conversion risk from MCI to dementia in the Alzheimer's disease neuroimaging initiative database, Abe,K.; Chiba,Y. et al., (2020), Journal of the Neurological Sciences	Influence of plasma cytokine levels on the conversion risk from MCI to dementia in the Alzheimer's disease neuroimaging initiative database	Mild cognitive impairment is an intermediate state between normal cognition and dementia that is also caused by various neurological conditions and is clinically and psychologically defined by a measurable deficit in cognition in at least one domain in the absence of dementia or impaired activities of daily living [ ].	Medscan
FunctionalAssociation: cognition ---- nervous system	MIA-QSAR based model for bioactivity prediction of flavonoid derivatives as acetylcholinesterase inhibitors, Muthukumaran,P.; Rajiniraja,M., (2018), Journal of Theoretical Biology	MIA-QSAR based model for bioactivity prediction of flavonoid derivatives as acetylcholinesterase inhibitors	This neuropathological change affects the neural network in the areas that mediate cognitive functions resulting in short-term memory impairment, executive dysfunction and other cognitive deteriorations ( ).	Medscan
FunctionalAssociation: cognition ---- nervous system	Energy-information coupling during integrative cognitive processes, Kuzma,S., (2019), Journal of Theoretical Biology	Energy-information coupling during integrative cognitive processes	According to the experimental data of neuroelectrophysiology, it is possible to get the energy and energy function of neurons ( ), and then calculate the neural energy field related to cognitive processes.	Medscan
FunctionalAssociation: cognition ---- nervous system	Cognitive Changes Related to Cancer Therapy, Vannorsdall,T.D., (2017), Medical Clinics of North America	Cognitive Changes Related to Cancer Therapy	Because subjective cognitive dysfunction tends to show more robust or consistent relationships with functional brain changes seen on neuroimaging, it is hypothesized that the increased, compensatory neural activation required to perform cognitive tasks is itself fatiguing and may underlie patient perceptions of both cognitive fatigue and dysfunction.	Medscan
FunctionalAssociation: cognition ---- nervous system	Dual-acting agents for improving cognition and real-world function in Alzheimer's disease: Focus on 5-HT6 and D3 receptors as hubs, Millan,M.J.; Dekeyne,A. et al., (2020), Neuropharmacology	Dual-acting agents for improving cognition and real-world function in Alzheimer's disease: Focus on 5-HT6 and D3 receptors as hubs	Alternatively, one might imagine agents that converge onto common neural substrates thought to promote cognition: here, cholinergic pathways and glutamatergic neurotransmission come to mind.	Medscan
FunctionalAssociation: cognition ---- nervous system	Cannabis Use and Consequences, Mashhoon,Y.; Sagar,K.A. et al., (2019), The Pediatric Clinics of North America	Cannabis Use and Consequences	Collectively, many of the studies conducted to date report compelling evidence that regular exposure to cannabis during adolescence, a time period marking critical developmental changes in the brain, can disrupt healthy maturation of neural networks involved in higher-order cognitive functioning ( ).	Medscan
FunctionalAssociation: cognition ---- nervous system	Experimental effects of acute exercise and music listening on cognitive creativity, Frith,E.; Loprinzi,P.D., (2018), Physiology & Behavior	Experimental effects of acute exercise and music listening on cognitive creativity	Music-associated concurrent activation and deactivation of distinct neural sites have been implicated in cognition, memory, attention, arousal, and emotional reactivity.	Medscan
FunctionalAssociation: cognition ---- nervous system	Mitophagy during development and stress in C. elegans, Leboutet,R.; Chen,Y. et al., (2020), Mechanisms of Ageing and Development	Mitophagy during development and stress in C. elegans	These pathologies have currently no effective treatment and result in a progressive destruction of the nervous system leading to a loss of: memory, cognitive functions, sensory abilities, speech and locomotion.	Medscan
FunctionalAssociation: cognition ---- nervous system	Neural implementation of operations used in quantum cognition, Busemeyer,J.R.; Fakhari,P. et al., (2017), Progress in Biophysics and Molecular Biology	Neural implementation of operations used in quantum cognition	Although a single neuron maybe incapable of detecting synchronization ( ), synchronous oscillations produced by recurrent neural networks may implement important cognitive processes such as attention, learning, and memory ( ).	Medscan
FunctionalAssociation: cognition ---- nervous system	Brain functional alterations in Type 2 Diabetes - A systematic review of fMRI studies, Macpherson,H.; Formica,M. et al., (2017), Frontiers in Neuroendocrinology	Brain functional alterations in Type 2 Diabetes - A systematic review of fMRI studies	Collectively, these findings suggest that T2DM may alter the neural processes which underlie cognitive function, however differences in task difficulty and stimuli are probable contributors to the heterogeneity in the results.	Medscan
FunctionalAssociation: cognition ---- nervous system	Sex differences in chronic stress effects on cognition in rodents, Luine,V.; Gomez,J. et al., (2017), Pharmacology, Biochemistry and Behavior	Sex differences in chronic stress effects on cognition in rodents	Based mainly on human studies, but also on some animal research, it has been hypothesized that stress may cause a uniform shift in neural processing which leads to altered cognitive function from a spatial/place to a response based strategy ( ).	Medscan
FunctionalAssociation: cognition ---- nervous system	Adolescent-onset vs. adult-onset cocaine use: Impact on cognitive functioning in animal models and opportunities for translation, Kantak,K.M., (2020), Pharmacology, Biochemistry and Behavior	Adolescent-onset vs. adult-onset cocaine use: Impact on cognitive functioning in animal models and opportunities for translation	A study tangently related to stimulus-reward learning in people found that facial emotional recognition, a cognitive function that involves a neural network encompassing the amygdala and orbital prefrontal cortex, was impaired In chronic cocaine users compared to healthy controls ( ).	Medscan
FunctionalAssociation: cognition ---- nervous system	The Neuronal Gene Arc Encodes a Repurposed Retrotransposon Gag Protein that Mediates Intercellular RNA Transfer, Pastuzyn,E.D.; Day,C.E. et al., (2017), Cell	The Neuronal Gene Arc Encodes a Repurposed Retrotransposon Gag Protein that Mediates Intercellular RNA Transfer	Thus, precise regulation of Arc expression and activity in the nervous system seems essential for normal cognition.	Medscan
FunctionalAssociation: cognition ---- nervous system	Gait in Parkinson's disease: A visuo-cognitive challenge, Stuart,S.; Lord,S. et al., (2016), Neuroscience and Biobehavioral Reviews	Gait in Parkinson's disease: A visuo-cognitive challenge	Although most studies have focussed on motor control, more recent work demonstrates overlap with neural networks associated with cognitive function such as the pre-frontal and frontal cortex ( ).	Medscan
FunctionalAssociation: cognition ---- nervous system	Classical hallucinogens and neuroimaging: A systematic review of human studies, dos Santos,R.G.; Osório,F.L. et al., (2016), Neuroscience and Biobehavioral Reviews	Classical hallucinogens and neuroimaging: A systematic review of human studies	Despite the small number of studies, the small sample sizes [7-22 volunteers], and the high degree of heterogeneity among studies, the reported results consistently show that serotonergic hallucinogens [i.e., mescaline, DMT, psilocybin, LSD, ayahuasca] modulate neural networks implicated in visual information [occipital cortex] and cognitive functions and emotional processing [frontolateral/front…	Medscan
FunctionalAssociation: cognition ---- nervous system	Small-world human brain networks: Perspectives and challenges, Liao,X.; Vasilakos,A.V. et al., (2017), Neuroscience and Biobehavioral Reviews	Small-world human brain networks: Perspectives and challenges	This model is able to perform various behavioural tasks in response to visual inputs and, in turn, may provide novel insights into the neural mechanisms that underlie the basic cognitive functions.	Medscan
FunctionalAssociation: cognition ---- nervous system	Brain correlates of hypnosis: A systematic review and meta-analytic exploration, Landry,M.; Lifshitz,M. et al., (2017), Neuroscience and Biobehavioral Reviews	Brain correlates of hypnosis: A systematic review and meta-analytic exploration	In particular, multiple reports indicate that hypnotic induction modulates neural systems implicated in higher-order cognition, especially the central executive network, salience network, and default network ( ).	Medscan
FunctionalAssociation: cognition ---- nervous system	The neuropsychology and neurobiology of late-onset schizophrenia and very-late-onset schizophrenia-like psychosis: A critical review, Van Assche,L.; Morrens,M. et al., (2017), Neuroscience and Biobehavioral Reviews	The neuropsychology and neurobiology of late-onset schizophrenia and very-late-onset schizophrenia-like psychosis: A critical review	Notably, correlations may sometimes be low or absent as brain changes evident in imaging can be associated with nearly normal cognitive functioning due to compensatory neurological mechanisms, while individuals with no lesions detectable on imaging can have substantial cognitive and functional limitations, leading to the suggestion that neuropsychological research may sometimes detect subtle dise…	Medscan
FunctionalAssociation: cognition ---- nervous system	Meta-analytic evidence for a core problem solving network across multiple representational domains, Bartley,J.E.; Boeving,E.R. et al., (2018), Neuroscience and Biobehavioral Reviews	Meta-analytic evidence for a core problem solving network across multiple representational domains	However, this pooling across varied contrasts simultaneously limited our ability to delineate neural correlates associated with specific cognitive processes central to problem solving.	Medscan
FunctionalAssociation: cognition ---- nervous system	The role of inflammation in core features of depression: Insights from paradigms using exogenously-induced inflammation, Dooley,L.N.; Kuhlman,K.R. et al., (2018), Neuroscience and Biobehavioral Reviews	The role of inflammation in core features of depression: Insights from paradigms using exogenously-induced inflammation	Sleep deprivation appears to cause alterations to neural processes that underlie a wide range of cognitive tasks, including attentional control, memory, reward processing, and emotion discrimination which involve multiple brain regions and the connectivity between them ( ).	Medscan
FunctionalAssociation: cognition ---- nervous system	Neurobiological mechanisms underlying the sleep-pain relationship in adolescence: A review, Christensen,J.; Noel,M. et al., (2019), Neuroscience and Biobehavioral Reviews	Neurobiological mechanisms underlying the sleep-pain relationship in adolescence: A review	The frontal cortex encompasses the neural networks that underlie higher cognitive functions or executive functions such as working memory, planning, abstract thought, and impulsivity regulation ( ; ).	Medscan
FunctionalAssociation: cognition ---- nervous system	Sensory Processing Sensitivity in the context of Environmental Sensitivity: A critical review and development of research agenda, Greven,C.U.; Lionetti,F. et al., (2019), Neuroscience and Biobehavioral Reviews	Sensory Processing Sensitivity in the context of Environmental Sensitivity: A critical review and development of research agenda	Altogether, these findings suggest that Sensory Processing Sensitivity is associated with differences in controlled and automatic attention neural processes that have implications for other aspects of cognition (e.g. memory, creativity), with some being beneficial and some not.	Medscan
FunctionalAssociation: cognition ---- nervous system	A meta-analytic evaluation of the N2 component as an endophenotype of response inhibition and externalizing psychopathology in childhood, Hoyniak,C.P.; Petersen,I.T., (2019), Neuroscience and Biobehavioral Reviews	A meta-analytic evaluation of the N2 component as an endophenotype of response inhibition and externalizing psychopathology in childhood	There has been support for both response inhibition and response conflict interpretations of the N2, suggesting perhaps that the N2, like many other tasks and neural markers associated with higher-order cognitive processes, has a number of related functional interpretations.	Medscan
FunctionalAssociation: cognition ---- nervous system	Moral Motivation and the Basal Forebrain, Zahn,R.; de Oliveira-Souza,R. et al., (2020), Neuroscience and Biobehavioral Reviews	Moral Motivation and the Basal Forebrain	Significant advances have been made in identifying the key neural systems responsible for moral cognition and behaviour in humans in general since our review over a decade ago ( ).	Medscan
FunctionalAssociation: cognition ---- nervous system	Towards a comparative science of emotion: Affect and consciousness in humans and animals, Paul,E.S.; Sher,S. et al., (2020), Neuroscience and Biobehavioral Reviews	Towards a comparative science of emotion: Affect and consciousness in humans and animals	Specifically, both global workspace and affect-as-information theories suggest that an information processing advantage is gained by using conscious representations to bring together the disparate neural systems involved in different facets of cognition and emotion (see also ).	Medscan
FunctionalAssociation: cognition ---- nervous system	Endometriosis and pain in the adolescent- striking early to limit suffering: A narrative review, Sieberg,C.B.; Lunde,C.E. et al., (2020), Neuroscience and Biobehavioral Reviews	Endometriosis and pain in the adolescent- striking early to limit suffering: A narrative review	Once the pain becomes centralized, profound changes in neural networks that involve anxiety, cognition, memory, and normal function of the brains pain inhibitory (descending modulation) systems are thought to take place ( ; ; ).	Medscan
FunctionalAssociation: cognition ---- nervous system	Is there electrophysiological evidence for a bilingual advantage in neural processes related to executive functions?, Cespón,J.; Carreiras,M., (2020), Neuroscience and Biobehavioral Reviews	Is there electrophysiological evidence for a bilingual advantage in neural processes related to executive functions?	Future studies should also explore event-related brain potentials components such as the lateralized readiness potential, N2cc, or medial frontal negativity, which represent neural correlates of key cognitive processes that occur during the performance of executive tasks.	Medscan
FunctionalAssociation: cognition ---- nervous system	Mental health during the COVID-19 pandemic and beyond: The importance of the vagus nerve for biopsychosocial resilience, Dedoncker,J.; Vanderhasselt,M.-A. et al., (2021), Neuroscience and Biobehavioral Reviews	Mental health during the COVID-19 pandemic and beyond: The importance of the vagus nerve for biopsychosocial resilience	Physical exercise has been shown to positively influence the connectivity of neural networks implicated in vagal and cognitive function ( ).	Medscan
FunctionalAssociation: cognition ---- nervous system	Bilingualism and domain-general cognitive functions from a neural perspective: A systematic review, Tao,L.; Wang,G. et al., (2021), Neuroscience and Biobehavioral Reviews	Bilingualism and domain-general cognitive functions from a neural perspective: A systematic review	Studies examining the neural mechanisms underlying bilingual language control have often found involvement of neural components associated with domain-general cognitive functions.	Medscan
FunctionalAssociation: cognition ---- nervous system	Bilingualism and domain-general cognitive functions from a neural perspective: A systematic review, Tao,L.; Wang,G. et al., (2021), Neuroscience and Biobehavioral Reviews	Bilingualism and domain-general cognitive functions from a neural perspective: A systematic review	However, reverse inference can be a fallacy, due to a) activation specificity - many different processes can activate the same brain areas ( ), and b) cognitive degeneracy - multiple neural systems may be involved for the same cognitive process ( ).	Medscan
FunctionalAssociation: cognition ---- nervous system	Validation of an air-puff passive-avoidance paradigm for assessment of aversive learning and memory in rat models of chronic pain, Moriarty,O.; Roche,M. et al., (2011), Journal of Neuroscience Methods	Validation of an air-puff passive-avoidance paradigm for assessment of aversive learning and memory in rat models of chronic pain	It is hypothesised that neural systems involved in cognition and pain processing are linked, and may modulate one another ( ).	Medscan
FunctionalAssociation: cognition ---- nervous system	Assessing hemispheric specialization for processing arithmetic skills in adults: A functional transcranial doppler ultrasonography (fTCD) study, Connaughton,V.M.; Amiruddin,A. et al., (2017), Journal of Neuroscience Methods	Assessing hemispheric specialization for processing arithmetic skills in adults: A functional transcranial doppler ultrasonography (fTCD) study	There is no question that neuroimaging techniques, in particular functional Magnetic Resonance Imaging, have informed our understanding of the neural substrates that underlie cognitive processes.	Medscan
FunctionalAssociation: cognition ---- nervous system	The reliability and psychometric structure of Multi-Scale Entropy measured from EEG signals at rest and during face and object recognition tasks, Kaur,Y.; Ouyang,G. et al., (2019), Journal of Neuroscience Methods	The reliability and psychometric structure of Multi-Scale Entropy measured from EEG signals at rest and during face and object recognition tasks	It is a main goal in neuroscience to understand these complex dynamical networks which can reveal neural underpinnings of critical cognitive abilities, for example of creativity.	Medscan
FunctionalAssociation: cognition ---- nervous system	Neurobiological approaches to the study of clinical and genetic high risk for developing psychosis, Niznikiewicz,M.A., (2019), Psychiatry Research	Neurobiological approaches to the study of clinical and genetic high risk for developing psychosis	It has become apparent that neural oscillations play a critical role in cognition by coordinating activity across brain regions and within brain regions; these processes have been found to be abnormal in schizophrenia (e.g., ).	Medscan
FunctionalAssociation: cognition ---- nervous system	Behavioral and cognitive changes after early postnatal lesions of the rat mediodorsal thalamus, Ouhaz,Z.; Ba-M’hamed,S. et al., (2015), Behavioural Brain Research	Behavioral and cognitive changes after early postnatal lesions of the rat mediodorsal thalamus	Consequently, our behavioral and cognitive evidence suggests that damage to the mediodorsal thalamus at day postnatal day 4 produces widespread alterations in several neural networks important for specific forms of cognition and behavior.	Medscan
FunctionalAssociation: cognition ---- nervous system	Theory of mind in Parkinson's disease: A meta-analysis, Bora,E.; Walterfang,M. et al., (2015), Behavioural Brain Research	Theory of mind in Parkinson's disease: A meta-analysis	Therefore, it is not possible to conclude how much of the observed theory of mind deficits reflect abnormalities in theory of mind or non-ToM (including general cognitive ability) related neural networks.	Medscan
FunctionalAssociation: cognition ---- nervous system	Modulatory effects of dopamine receptors on associative learning performance in zebrafish (Danio rerio), Naderi,M.; Jamwal,A. et al., (2016), Behavioural Brain Research	Modulatory effects of dopamine receptors on associative learning performance in zebrafish (Danio rerio)	This finding appears to be convincing enough to suggest that observed changes in zebrafish performance were most likely due to effects of dopaminergic drugs on neural substrates involved in cognition.	Medscan
FunctionalAssociation: cognition ---- nervous system	Differential activation and tyrosine hydroxylase distribution in the hippocampal, pallial and midbrain brain regions in response to cognitive performance in Indian house crows exposed to abrupt light environment, Taufique,S.K.T.; Kumar,V., (2016), Behavioural Brain Research	Differential activation and tyrosine hydroxylase distribution in the hippocampal, pallial and midbrain brain regions in response to cognitive performance in Indian house crows exposed to abrupt light environment	However, we do not completely discount a direct influence of an uninterrupted light in LL on the activity of neural systems involved in cognition.	Medscan
FunctionalAssociation: cognition ---- nervous system	Involvement of serotonin 2A receptor activation in modulating medial prefrontal cortex and amygdala neuronal activation during novelty-exposure, Hervig,M.E.-S.; Jensen,N.C.H. et al., (2017), Behavioural Brain Research	Involvement of serotonin 2A receptor activation in modulating medial prefrontal cortex and amygdala neuronal activation during novelty-exposure	Mapping the effect of 5-HT2AR activation on neural substrates involved in specific cognitive tasks is highly relevant for understanding the role of this receptor in executive function.	Medscan
FunctionalAssociation: cognition ---- nervous system	The brain and the subjective experience of time. A voxel based symptom-lesion mapping study, Trojano,L.; Caccavale,M. et al., (2017), Behavioural Brain Research	The brain and the subjective experience of time. A voxel based symptom-lesion mapping study	All multiple cognitive and neural mechanisms related to time cognition converge to warrant the existence of the sense of self across time, thus allowing the phenomenologic experience of subjective time , for which no simple and generally accepted definitions are available .	Medscan
FunctionalAssociation: cognition ---- nervous system	Role of cholinergic receptors in memory retrieval depends on gender and age of memory, Rashid,H.; Mahboob,A. et al., (2017), Behavioural Brain Research	Role of cholinergic receptors in memory retrieval depends on gender and age of memory	The underlying neural mechanisms involved in these differential cognitive processes among gender are not yet clearly identified.	Medscan
FunctionalAssociation: cognition ---- nervous system	Acute Δ-9-tetrahydrocannabinol administration in female rats attenuates immediate responses following losses but not multi-trial reinforcement learning from wins, Wong,S.A.; Randolph,S.H. et al., (2017), Behavioural Brain Research	Acute Δ-9-tetrahydrocannabinol administration in female rats attenuates immediate responses following losses but not multi-trial reinforcement learning from wins	It is therefore important to better understand how THC affects the neural processes involved in cognition and decision-making.	Medscan
FunctionalAssociation: cognition ---- nervous system	Differential recruitment of theory of mind brain network across three tasks: An independent component analysis, Thye,M.D.; Ammons,C.J. et al., (2018), Behavioural Brain Research	Differential recruitment of theory of mind brain network across three tasks: An independent component analysis	In this way, the Reading the Mind in the Eyes and Reading the Mind in the Voice tasks diverge from the Causality task in the explicit labeling of mental state and the subsequent neural correlates associated with this social cognitive process.	Medscan
FunctionalAssociation: cognition ---- nervous system	Enhanced anxiety-like behavior emerges with weight gain in male and female obesity-susceptible rats, Alonso-Caraballo,Y.; Hodgson,K.J. et al., (2018), Behavioural Brain Research	Enhanced anxiety-like behavior emerges with weight gain in male and female obesity-susceptible rats	In addition, consumption of sugary, fatty foods is sufficient to alter neural systems involved in cognition and anxiety including the hippocampus, nucleus accumbens, prefrontal cortex, and amygdala in ways that are expected to promote poor mental health [ ].	Medscan
FunctionalAssociation: cognition ---- nervous system	Head over heels but I forget why: Disruptive functional connectivity in older adult fallers with mild cognitive impairment, Crockett,R.A.; Hsu,C.L. et al., (2019), Behavioural Brain Research	Head over heels but I forget why: Disruptive functional connectivity in older adult fallers with mild cognitive impairment	The fronto-parietal network is involved in top-down attentional control [ ] and allocation of available neural resources to important cognitive processes [ ], as well as motor planning and motor execution [ ].	Medscan
FunctionalAssociation: cognition ---- nervous system	Microglia and modifiable life factors: Potential contributions to cognitive resilience in aging, Duggan,M.R.; Parikh,V., (2021), Behavioural Brain Research	Microglia and modifiable life factors: Potential contributions to cognitive resilience in aging	Specifically, reserve involves increases in neural resources to protect cognitive functions prior to the onset of age-related cognitive decline, while maintenance refers to the enhancement of alternative neural networks during aging itself, and compensation relates to changes in neural resources that occur during short-term increases in cognitive demands.	Medscan
FunctionalAssociation: cognition ---- nervous system	Body representation in the brain, Naito,E., (2016), Neuroscience Research	Body representation in the brain	In this program, we conduct experiments with humans and animals to understand the neural mechanisms of body representations that mediate body cognition (sense of agency, sense of ownership) and motor control (muscle synergy control, anticipatory postural control).	Medscan
FunctionalAssociation: cognition ---- nervous system	Development of stereotaxic recording system for awake marmosets (Callithrix jacchus), Wakabayashi,M.; Koketsu,D. et al., (2018), Neuroscience Research	Development of stereotaxic recording system for awake marmosets (Callithrix jacchus)	Thus, neural mechanisms underlying motor control and cognitive functions can be investigated in marmosets by using the present stereotaxic recording system.	Medscan
FunctionalAssociation: cognition ---- nervous system	Understanding the circuit basis of cognitive functions using mouse models, Nakajima,M.; Schmitt,L.I., (2020), Neuroscience Research	Understanding the circuit basis of cognitive functions using mouse models	One relatively novel approach to interrogate neural network dynamics involved in cognitive functions linked to known circuits is to create models mimicking brain function at multiple levels.	Medscan
FunctionalAssociation: cognition ---- nervous system	Frequency-dependent effects of EEG phase resetting on reaction time, Nakatani,H.; Kawasaki,M. et al., (2021), Neuroscience Research	Frequency-dependent effects of EEG phase resetting on reaction time	The neural activity of the cognitive process involves rhythmic neural oscillations that are observed in various frequency bands in electrophysiological recordings, such as local field potentials and electroencephalogram ( ; ).	Medscan
FunctionalAssociation: cognition ---- nervous system	Frequency-dependent effects of EEG phase resetting on reaction time, Nakatani,H.; Kawasaki,M. et al., (2021), Neuroscience Research	Frequency-dependent effects of EEG phase resetting on reaction time	As a particular phase of neural oscillations contributes to an efficient cognitive process ( ; ; ), the phase resetting to a particular phase at a specific time point from a stimulus presentation facilitates the cognitive process ( ).	Medscan
FunctionalAssociation: cognition ---- nervous system	The effect of expectation on transcranial direct current stimulation (tDCS) to suppress food craving and eating in individuals with overweight and obesity, Ray,M.K.; Sylvester,M.D. et al., (2019), Appetite	The effect of expectation on transcranial direct current stimulation (tDCS) to suppress food craving and eating in individuals with overweight and obesity	We based this prediction on a study which found that Transcranial direct current stimulation augmented placebo effects ( ) and on reasoning that the actions of Transcranial direct current stimulation depend on the current state of already activated neural networks involved in cognitive processes ( ).	Medscan
FunctionalAssociation: cognition ---- nervous system	Arginine vasopressin improves the memory deficits in Han Chinese patients with first-episode schizophrenia, Geng,C.-H.; Wang,C. et al., (2017), Peptides	Arginine vasopressin improves the memory deficits in Han Chinese patients with first-episode schizophrenia	In the test of event-related potentials (event-related potential), N2 and P3 waves were near field potentials from the cortex; N2 was actually a portion of the P3 wave and reflects a preparatory period during cognitive processing while the P3 wave was the major component of the P300 potential group with a latency that reflects the cerebral speed of stimulus encoding, classification, and recogniti…	Medscan
FunctionalAssociation: cognition ---- nervous system	Biomaterials in treatment of Alzheimer's disease, Agrawal,M.; Prathyusha,E. et al., (2021), Neurochemistry International	Biomaterials in treatment of Alzheimer's disease	In addition, damage of BBB due to neuroinflammation and chemical imbalance of neural microenvironment results in loss of memory and cognitive function due to neuronal dysfunction.	Medscan
FunctionalAssociation: cognition ---- nervous system	Impact of lifestyle dimensions on brain pathology and cognition, Schreiber,S.; Vogel,J. et al., (2016), Neurobiology of Aging	Impact of lifestyle dimensions on brain pathology and cognition	Overall, our results emphasize the mutual importance of an intellectually enriched lifestyle accompanied by vascular health on both cognition and presumed neural mediators of cognition.	Medscan
FunctionalAssociation: cognition ---- nervous system	Object individuation and compensation in healthy aging, Pagano,S.; Fait,E. et al., (2016), Neurobiology of Aging	Object individuation and compensation in healthy aging	The decline is usually measured as a decrease in accuracy or speed of behavioral performance and as an underactivation of the neural areas associated with a specific cognitive function ( ).	Medscan
FunctionalAssociation: cognition ---- nervous system	Low cortical iron and high entorhinal cortex volume promote cognitive functioning in the oldest-old, van Bergen,J.M.G.; Li,X. et al., (2018), Neurobiology of Aging	Low cortical iron and high entorhinal cortex volume promote cognitive functioning in the oldest-old	Aims of the present study therefore were (1) to assess prevalence of aging-related brain change in a population of cognitively healthy older adults by assessing cerebral β-amyloid burden, differences in structural volume as an indicator of present neurodegenerative change, cerebral iron load, and the regional distribution of white matter hyperintensity as a proxy of small vessel cerebrovascular d…	Medscan
FunctionalAssociation: cognition ---- nervous system	What electrophysiology tells us about Alzheimer's disease: a window into the synchronization and connectivity of brain neurons, Babiloni,C.; Blinowska,K. et al., (2020), Neurobiology of Aging	What electrophysiology tells us about Alzheimer's disease: a window into the synchronization and connectivity of brain neurons	This approach is insightful as cognition is strictly related to synchronous patterns of activation in brain neural networks, regulated by neurophysiological oscillatory mechanisms (e.g., visual, spatial, somatosensory, and semantic contents of our mental images or thoughts).	Medscan
FunctionalAssociation: cognition ---- nervous system	Genome-wide association study identifies susceptibility loci of brain atrophy to NFIA and ST18 in Alzheimer's disease, Kim,B.-H.; Nho,K. et al., (2021), Neurobiology of Aging	Genome-wide association study identifies susceptibility loci of brain atrophy to NFIA and ST18 in Alzheimer's disease	Myelination results in saltatory conduction of action potentials that prominently increases the signal-transmission speed ( ), which makes it possible to integrate the information across highly distributed neural networks that underlie higher cognitive functions ( ; ).	Medscan
FunctionalAssociation: cognition ---- nervous system	Elucidating the neural mechanisms of working memory and cognitive reserve among younger and older adults using structural and functional neuroimaging, Franklin,D.; Lau,M. et al., (2019), Brain and Cognition	Elucidating the neural mechanisms of working memory and cognitive reserve among younger and older adults using structural and functional neuroimaging	The findings provide valuable insight into the lifestyles and their neural mechanisms, that lead to maintained cognition in later life.	Medscan
FunctionalAssociation: cognition ---- nervous system	EEG, MEG and neuromodulatory approaches to explore cognition: Current status and future directions, Beppi,C.; Ribeiro Violante,I. et al., (2021), Brain and Cognition	EEG, MEG and neuromodulatory approaches to explore cognition: Current status and future directions	As phase-shifts develop on a much faster pace relative to amplitude fluctuations over time, they might be crucial for the understanding of the neural dynamics contributing to specific cognitive processes ( ).	Medscan
FunctionalAssociation: cognition ---- nervous system	Up-regulation of proactive control is associated with beneficial effects of a childhood gymnastics program on response preparation and working memory, Lin,C.-C.; Hsieh,S.-S. et al., (2021), Brain and Cognition	Up-regulation of proactive control is associated with beneficial effects of a childhood gymnastics program on response preparation and working memory	As such, the relationship between motor skill and cognition could be mediated by shared neural substrates underlying complex movement skills and cognitive tasks, including the prefrontal cortex, basal ganglia, and cerebellum ( ).	Medscan
FunctionalAssociation: cognition ---- nervous system	Cognitive impairment in first-episode drug-naïve patients with schizophrenia: Relationships with serum concentrations of brain-derived neurotrophic factor and glial cell line-derived neurotrophic factor, Xiao,W.; Ye,F. et al., (2017), Progress in Neuropsychopharmacology & Biological Psychiatry	Cognitive impairment in first-episode drug-naïve patients with schizophrenia: Relationships with serum concentrations of brain-derived neurotrophic factor and glial cell line-derived neurotrophic factor	Moreover, it was also known that neurotrophic factors, particularly BDNF, played a vital role in the connectivity of neural networks associated with cognitive processes ( ).	Medscan
FunctionalAssociation: cognition ---- nervous system	Neural substrates for late-life depression: A selective review of structural neuroimaging studies, Kim,Y.-K.; Han,K.-M., (2020), Progress in Neuropsychopharmacology & Biological Psychiatry	Neural substrates for late-life depression: A selective review of structural neuroimaging studies	A growing body of evidence has shown that Late-life depression is associated with greater white matter hyperintensity severity, microstructural abnormalities in the white matter tracts connecting the frontal and subcortical regions, cortical gray matter volume reduction and cortical thinning in the neural networks involved in emotion or cognition-processing and subcortical volume reduction partic…	Medscan
FunctionalAssociation: cognition ---- nervous system	Believing is achieving - On the role of treatment expectation in neurofeedback applications, Schönenberg,M.; Weingärtner,A.-L. et al., (2020), Progress in Neuropsychopharmacology & Biological Psychiatry	Believing is achieving - On the role of treatment expectation in neurofeedback applications	It is assumed that by providing sensory feedback of bioelectrical brain processes (i.e., the EEG signal), individuals can successfully learn how to self-regulate their brain states and that this, in turn, will alter neural mechanisms that underlie cognition and behavior ( ).	Medscan
FunctionalAssociation: cognition ---- nervous system	Differential effects of cannabis exposure during early versus later adolescence on the expression of psychosis in homeless and precariously housed adults, Gicas,K.M.; Cheng,A. et al., (2020), Progress in Neuropsychopharmacology & Biological Psychiatry	Differential effects of cannabis exposure during early versus later adolescence on the expression of psychosis in homeless and precariously housed adults	Moreover, there may be a number of other factors common to both groups, such as mood and anxiety symptoms, traumatic brain injury, and acute effects of alcohol and drug use that could mask more subtle differences in cognitive function that could be related to disrupted neural integrity.	Medscan
FunctionalAssociation: cognition ---- nervous system	fMRI and transcranial electrical stimulation (tES): A systematic review of parameter space and outcomes, Ghobadi-Azbari,P.; Jamil,A. et al., (2020), Progress in Neuropsychopharmacology & Biological Psychiatry	fMRI and transcranial electrical stimulation (tES): A systematic review of parameter space and outcomes	While hypotheses about the neural correlates related to specific cognitive processes can be generated before Transcranial electrical stimulation, those hypotheses need to be tested to enable the causal contribution of candidate brain regions to a specific cognitive or behavioral process.	Medscan
FunctionalAssociation: cognition ---- nervous system	When the time is right: Temporal dynamics of brain activity in healthy aging and dementia, Courtney,S.M.; Hinault,T., (2021), Progress in Neurobiology	When the time is right: Temporal dynamics of brain activity in healthy aging and dementia	Resting-state data does not inform on the speed and efficiency of neural networks associated with specific cognitive processes.	Medscan
FunctionalAssociation: cognition ---- nervous system	Cognitive performance, fatigue and event-related potentials in patients with clinically isolated syndrome, Pokryszko-Dragan,A.; Dziadkowiak,E. et al., (2016), Clinical Neurology and Neurosurgery	Cognitive performance, fatigue and event-related potentials in patients with clinically isolated syndrome	Almost half of the clinically isolated syndrome patients display cognitive impairment within domains of memory and attention and abnormal parameters of event-related potentials, which indicate early impact on functional neural networks responsible for cognitive processes.	Medscan
FunctionalAssociation: cognition ---- nervous system	5-HT7 receptor-mediated fear conditioning and possible involvement of extracellular signal-regulated kinase, Takeda,K.; Tsuji,M. et al., (2016), Neuroscience Letters	5-HT7 receptor-mediated fear conditioning and possible involvement of extracellular signal-regulated kinase	A growing body of evidence suggests that brain serotonin (5-HT) nervous systems may be associated with the cognitive function linked to mechanisms of emotional learning and memory .	Medscan
FunctionalAssociation: cognition ---- nervous system	Altered gray matter volume, cerebral blood flow and functional connectivity in chronic stroke patients, Miao,P.; Wang,C. et al., (2017), Neuroscience Letters	Altered gray matter volume, cerebral blood flow and functional connectivity in chronic stroke patients	Meanwhile, a recent study manifested that regional hypoperfusion in anatomically intact neural regions that are involved in cognitive functioning, which may implications for the study of behavioral deficits in chronic stroke , however, it limited investigated the CBF alterations in subcortical stroke patients who were well-recovered in global motor function.	Medscan
FunctionalAssociation: cognition ---- nervous system	40Hz auditory steady-state response in schizophrenia: Sensitivity to stimulation type (clicks versus flutter amplitude-modulated tones), Griskova-Bulanova,I.; Dapsys,K. et al., (2017), Neuroscience Letters	40Hz auditory steady-state response in schizophrenia: Sensitivity to stimulation type (clicks versus flutter amplitude-modulated tones)	The failure to identify significant associations between the Auditory steady-state response measures and clinical symptoms were previously explained by the insufficient engagement of neural networks associated with higher cognitive functions as the Auditory steady-state response paradigm is passive and does not require higher order processing.	Medscan
FunctionalAssociation: cognition ---- nervous system	Imaging faster neural dynamics with fast fMRI: A need for updated models of the hemodynamic response, Polimeni,J.R.; Lewis,L.D., (2021), Progress in Neurobiology	Imaging faster neural dynamics with fast fMRI: A need for updated models of the hemodynamic response	Since many cognitive processes involve neural sequences unfolding over hundreds of milliseconds, corresponding to the temporal resolution now enabled with fast functional magnetic resonance imaging, fast functional magnetic resonance imaging studies that take into account these faster dynamics of the hemodynamic response could be used to test neuroscience questions in this temporal range.	Medscan
FunctionalAssociation: cognition ---- nervous system	Electrophysiological aftereffects of high-frequency transcranial random noise stimulation (hf-tRNS): an EEG investigation, Ghin,F.; O’Hare,L. et al., (2021), Experimental Brain Research	Electrophysiological aftereffects of high-frequency transcranial random noise stimulation (hf-tRNS): an EEG investigation	Gamma band neural oscillations have been associated with cognitive processes such has perception, attention and memory and it has been suggested to increase ...	Medscan
FunctionalAssociation: cognition ---- nervous system	Sensitive measures of cognition in mild cognitive impairment, Klooster,N.; Humphries,S. et al., (2021), Journal of Alzheimer's Disease	Sensitive measures of cognition in mild cognitive impairment	Cognitively normal older adults (cognitively normal) included 56 participants (35 female) without prior medical or neurologic conditions that may affect cognition.	Medscan
FunctionalAssociation: cognition ---- nervous system	Effect of advanced glycation end products on cognition in older adults with type 2 diabetes: Results from a pilot clinical trial, Lotan,R.; Troen,A.M. et al., (2021), Journal of Alzheimer's Disease	Effect of advanced glycation end products on cognition in older adults with type 2 diabetes: Results from a pilot clinical trial	Candidates with any neurological condition that can affect cognition were excluded (e.g., dementia, Parkinson’s disease, schizophrenia, traumatic head injury, etc.).	Medscan
FunctionalAssociation: cognition ---- nervous system	Development of Neuroimaging-Based Biomarkers in Major Depression, Han,K.-M.; Ham,B.-J. et al., (2021), Advances in Experimental Medicine and Biology	Development of Neuroimaging-Based Biomarkers in Major Depression	With recent advances in analysis techniques, neuroimaging studies have provided deep insights into the changes in neural network involved in emotion, reward, or cognitive processes by in vivo approach with a systemic investigation of structure and function of the brain in patients with MDD and healthy people [8].	Medscan
FunctionalAssociation: cognition ---- nervous system	β-Cryptoxanthin from Satsuma Mandarin and Its Multiple Functions, Mukai,K., (2021), Advances in Experimental Medicine and Biology	β-Cryptoxanthin from Satsuma Mandarin and Its Multiple Functions	With recent advances in analysis techniques, neuroimaging studies have provided deep insights into the changes in neural network involved in emotion, reward, or cognitive processes by in vivo approach with a systemic investigation of structure and function of the brain in patients with major depressive disorder and healthy people [8].	Medscan
FunctionalAssociation: cognition ---- nervous system	VEGF Modulates the Neural Dynamics of Hippocampal Subregions in Chronic Global Cerebral Ischemia Rats, Wang,L.; Yang,J. et al., (2021), NeuroMolecular Medicine	VEGF Modulates the Neural Dynamics of Hippocampal Subregions in Chronic Global Cerebral Ischemia Rats	Furthermore, the neural oscillations, especially theta and gamma rhythms, in the hippocampus are believed to support neural communication and neural plasticity that are probably responsible for memory and cognition.	Medscan
FunctionalAssociation: cognition ---- nervous system	Cognitive dysfunction and gait abnormalities in CKD, Koren,M.J.; Blumen,H.M. et al., (2021), Clinical Journal of the American Society of Nephrology	Cognitive dysfunction and gait abnormalities in CKD	Furthermore, cognition and gait are linked by a common neural substrate: anatomic areas that mediate them overlap, and brain structure differs in patients with both impaired cognition and gait abnormalities compared with patients with neither or with gait disturbance alone.	Medscan
FunctionalAssociation: cognition ---- nervous system	Response learning confounds assays of inhibitory control on detour tasks., van Horik,J.O.; Beardsworth,C.E. et al., (2020), Anim Cogn	Response learning confounds assays of inhibitory control on detour tasks.	Consequently, non-target cognitive processes associated with different neural substrates appear to underlie performances on detour tasks, which may confound accurate assays of inhibitory control.	Medscan
FunctionalAssociation: cognition ---- nervous system	Mini review: The relationship between energy status and adult hippocampal neurogenesis., Landry,T.; Huang,H., (2021), Neurosci Lett	Mini review: The relationship between energy status and adult hippocampal neurogenesis.	The ability to generate new hippocampal neurons throughout adulthood and successfully integrate them into existing neural networks is critical to cognitive function, while disordered regulation of this process results in neurodegenerative or psychiatric disease.	Medscan
FunctionalAssociation: cognition ---- nervous system	Effects of early life seizures on coordination of hippocampal-prefrontal networks: Influence of sex and dynamic brain states., Niedecker,R.W.; Kloc,M.L. et al., (2021), Epilepsia	Effects of early life seizures on coordination of hippocampal-prefrontal networks: Influence of sex and dynamic brain states.	We hypothesized that in comparison to control rats, Early life seizure rats would exhibit deficits in spatial cognition correlating with impaired dynamic neural signal coordination between the hippocampus and medial prefrontal cortex .	Medscan
FunctionalAssociation: cognition ---- nervous system	Brain Dynamics Underlying Cognitive Flexibility Across the Lifespan., Kupis,L.; Goodman,Z.T. et al., (2021), Cereb Cortex	Brain Dynamics Underlying Cognitive Flexibility Across the Lifespan.	The neural mechanisms contributing to flexible cognition and behavior and how they change with development and aging are incompletely understood.	Medscan
FunctionalAssociation: cognition ---- nervous system	Persistent hyperdopaminergia decreases the peak frequency of hippocampal theta oscillations during quiet waking and REM sleep., Dzirasa,K.; Santos,L.M. et al., (2009), PLoS One	Persistent hyperdopaminergia decreases the peak frequency of hippocampal theta oscillations during quiet waking and REM sleep.	Thus, we propose that persistent hyperdopaminergia, together with secondary alterations in other neuromodulatory systems, results in lower frequency activity in neural systems responsible for various cognitive processes.	Medscan
FunctionalAssociation: cognition ---- nervous system	Cognitive neural prosthetics., Andersen,R.A.; Hwang,E.J. et al., (2010), Annu Rev Psychol	Cognitive neural prosthetics.	The cognitive neural prosthetic approach relies on scientific understanding of the neural processes involved in cognition, and many of the decoding algorithms it uses also have parallels to underlying neural circuit functions.	Medscan
FunctionalAssociation: cognition ---- nervous system	Evidence for anomalous network connectivity during working memory encoding in schizophrenia: an ICA based analysis., Meda,S.A.; Stevens,M.C. et al., (2009), PLoS One	Evidence for anomalous network connectivity during working memory encoding in schizophrenia: an ICA based analysis.	This study extends the results of numerous previous schizophrenia studies that identified isolated dysfunctional brain regions by providing evidence of disrupted schizophrenia functional connectivity using independent component analysis within widely-distributed neural networks engaged for working memory cognition.	Medscan
FunctionalAssociation: cognition ---- nervous system	Mapping infant brain myelination with magnetic resonance imaging., Deoni,S.C.; Mercure,E. et al., (2011), J Neurosci	Mapping infant brain myelination with magnetic resonance imaging.	The development of the myelin sheath enables rapid synchronized communication across the neural systems responsible for higher order cognitive functioning.	Medscan
FunctionalAssociation: cognition ---- nervous system	Horizontal biases in rats' use of three-dimensional space., Jovalekic,A.; Hayman,R. et al., (2011), Behav Brain Res	Horizontal biases in rats' use of three-dimensional space.	Rodent spatial cognition studies allow links to be made between neural and behavioural phenomena, and much is now known about the encoding and use of horizontal space.	Medscan
FunctionalAssociation: cognition ---- nervous system	Causal role of the prefrontal cortex in top-down modulation of visual processing and working memory., Zanto,T.P.; Rubens,M.T. et al., (2011), Nat Neurosci	Causal role of the prefrontal cortex in top-down modulation of visual processing and working memory.	Although the prefrontal cortex is central to both selective attention and working memory, the underlying neural processes that link these cognitive abilities remain elusive.	Medscan
FunctionalAssociation: cognition ---- nervous system	Investigating the neural mechanisms of aware and unaware fear memory with FMRI., Knight,D.C.; Wood,K.H., (2011), J Vis Exp	Investigating the neural mechanisms of aware and unaware fear memory with FMRI.	Monitoring autonomic and behavioral responses simultaneously with functional magnetic resonance imaging provides a mechanism by which the neural substrates that mediate complex relationships between cognitive processes and behavioral/autonomic responses can be assessed.	Medscan
FunctionalAssociation: cognition ---- nervous system	Cognitive training for impaired neural systems in neuropsychiatric illness., Vinogradov,S.; Fisher,M. et al., (2012), Neuropsychopharmacology	Cognitive training for impaired neural systems in neuropsychiatric illness.	Neuropsychiatric illnesses are associated with dysfunction in distributed prefrontal neural systems that underlie perception, cognition, social interactions, emotion regulation, and motivation.	Medscan
FunctionalAssociation: cognition ---- nervous system	A selective dopamine reuptake inhibitor improves prefrontal cortex-dependent cognitive function: potential relevance to attention deficit hyperactivity disorder., Schmeichel,B.E.; Zemlan,F.P. et al., (2013), Neuropharmacology	A selective dopamine reuptake inhibitor improves prefrontal cortex-dependent cognitive function: potential relevance to attention deficit hyperactivity disorder.	These studies provide a strong rationale for future research focused on the neural mechanisms contributing to the cognition-enhancing actions and the potential clinical utility of AHN 2-005 and related compounds.	Medscan
FunctionalAssociation: cognition ---- nervous system	NMDA receptor function in large-scale anticorrelated neural systems with implications for cognition and schizophrenia., Anticevic,A.; Gancsos,M. et al., (2012), Proc Natl Acad Sci U S A	NMDA receptor function in large-scale anticorrelated neural systems with implications for cognition and schizophrenia.	NMDA receptor function in large-scale anticorrelated neural systems with implications for cognition and schizophrenia.	Medscan
FunctionalAssociation: cognition ---- nervous system	Sex-based fMRI differences in obese humans in response to high vs. low energy food cues., Geliebter,A.; Pantazatos,S.P. et al., (2013), Behav Brain Res	Sex-based fMRI differences in obese humans in response to high vs. low energy food cues.	Overall the results support our a priori hypothesis that obese women (vs. men) have greater neural activation in regions associated with cognition and emotion-related brain regions.	Medscan
FunctionalAssociation: cognition ---- nervous system	A review of neuroimaging studies of race-related prejudice: does amygdala response reflect threat?, Chekroud,A.M.; Everett,J.A. et al., (2014), Front Hum Neurosci	A review of neuroimaging studies of race-related prejudice: does amygdala response reflect threat?	An emergent trend in modern psychology has focused on understanding how cognition is linked to neural function, leading researchers to investigate the neural correlates of prejudice.	Medscan
FunctionalAssociation: cognition ---- nervous system	Neural correlates of moral judgments in first- and third-person perspectives: implications for neuroethics and beyond., Avram,M.; Hennig-Fast,K. et al., (2014), BMC Neurosci	Neural correlates of moral judgments in first- and third-person perspectives: implications for neuroethics and beyond.	We posit that these findings demonstrate that first or third person perspectives in moral cognition involve distinct neural processes, that are important to different aspects of moral judgments.	Medscan
FunctionalAssociation: cognition ---- nervous system	From the heart to the mind: cardiac vagal tone modulates top-down and bottom-up visual perception and attention to emotional stimuli., Park,G.; Thayer,J.F., (2014), Front Psychol	From the heart to the mind: cardiac vagal tone modulates top-down and bottom-up visual perception and attention to emotional stimuli.	The neurovisceral integration model (Thayer and Lane, 2000) posits that cardiac vagal tone, indexed by heart rate variability , can indicate the functional integrity of the neural networks implicated in emotion-cognition interactions.	Medscan
FunctionalAssociation: cognition ---- nervous system	Methylphenidate modulates interactions of anxiety with cognition., Gaillard,C.; Lago,T.R. et al., (2021), Transl Psychiatry	Methylphenidate modulates interactions of anxiety with cognition.	Here we explored the mechanisms of this anxiolytic effect by examining how a pharmacological challenge designed to improve attentional processes influences the interplay between the neural networks engaged during anxiety and cognition.	Medscan
FunctionalAssociation: cognition ---- nervous system	Neural Alterations in Interpersonal Distance (IPD) Cognition and Its Correlation with IPD Behavior: A Systematic Review., Huang,X.; Izumi,S.I., (2021), Brain Sci	Neural Alterations in Interpersonal Distance (IPD) Cognition and Its Correlation with IPD Behavior: A Systematic Review.	Neural Alterations in Interpersonal Distance Cognition and Its Correlation with Interpersonal Distance Behavior: A Systematic Review.	Medscan
FunctionalAssociation: cognition ---- nervous system	Category learning in rodents using touchscreen-based tasks., Broschard,M.B.; Kim,J. et al., (2021), Genes Brain Behav	Category learning in rodents using touchscreen-based tasks.	Although rodent research is well suited for examining the neural mechanisms underlying cognitive functions, many rodent cognitive tasks have limited translational value.	Medscan
FunctionalAssociation: cognition ---- nervous system	Targeting neural oscillations with transcranial alternating current stimulation., Riddle,J.; Frohlich,F., (2021), Brain Res	Targeting neural oscillations with transcranial alternating current stimulation.	Transcranial alternating current stimulation (tACS), the delivery of low-amplitude electric current to the scalp, provides a tool for investigating the causal role of neural oscillations in cognition.	Medscan
FunctionalAssociation: cognition ---- nervous system	Questions and controversies in the study of time-varying functional connectivity in resting fMRI., Lurie,D.J.; Kessler,D. et al., (2020), Netw Neurosci	Questions and controversies in the study of time-varying functional connectivity in resting fMRI.	Knowledge of the spatiotemporal organization of these interactions is critical for establishing a solid understanding of the brain's functional architecture and the relationship between neural dynamics and cognition in health and disease.	Medscan
FunctionalAssociation: cognition ---- nervous system	Good practice for conducting and reporting MEG research., Gross,J.; Baillet,S. et al., (2013), Neuroimage	Good practice for conducting and reporting MEG research.	Magnetoencephalographic recordings are a rich source of information about the neural dynamics underlying cognitive processes in the brain, with excellent temporal and good spatial resolution.	Medscan
FunctionalAssociation: cognition ---- nervous system	Exploring the neural correlates of (altered) moral cognition in psychopaths., Lenzen,L.M.; Donges,M.R. et al., (2021), Behav Sci Law	Exploring the neural correlates of (altered) moral cognition in psychopaths.	Exploring the neural correlates of (altered) moral cognition in psychopaths.	Medscan
FunctionalAssociation: cognition ---- nervous system	Exploring the neural correlates of (altered) moral cognition in psychopaths., Lenzen,L.M.; Donges,M.R. et al., (2021), Behav Sci Law	Exploring the neural correlates of (altered) moral cognition in psychopaths.	In an exploratory meta-analysis, we here investigated the neural correlates of impaired moral cognition in psychopaths.	Medscan
FunctionalAssociation: cognition ---- nervous system	Glutamatergic and gabaergic neurotransmission and neuronal circuits in hepatic encephalopathy., Cauli,O.; Rodrigo,R. et al., (2009), Metab Brain Dis	Glutamatergic and gabaergic neurotransmission and neuronal circuits in hepatic encephalopathy.	Patients with hepatic encephalopathy may present different neurological alterations including impaired cognitive function and altered motor activity and coordination.	Medscan
FunctionalAssociation: cognition ---- nervous system	Functional brain networks develop from a "local to distributed" organization., Fair,D.A.; Cohen,A.L. et al., (2009), PLoS Comput Biol	Functional brain networks develop from a "local to distributed" organization.	We argue that this "local to distributed" developmental characterization has important implications for understanding the development of neural systems underlying cognition.	Medscan
FunctionalAssociation: cognition ---- nervous system	Exploring Cognitive Functions in Babies, Children & Adults with Near Infrared Spectroscopy., Shalinsky,M.H.; Kovelman,I. et al., (2009), J Vis Exp	Exploring Cognitive Functions in Babies, Children & Adults with Near Infrared Spectroscopy.	The contemporary challenge of using functional Near Infrared Spectroscopy for cognitive neuroscience is to achieve systematic analyses of data such that they are universally interpretable, and thus may advance important scientific questions about the functional organization and neural systems underlying human higher cognition.	Medscan
FunctionalAssociation: cognition ---- nervous system	A neural measure of behavioral engagement: task-residual low-frequency blood oxygenation level-dependent activity in the precuneus., Zhang,S.; Li,C.S., (2010), Neuroimage	A neural measure of behavioral engagement: task-residual low-frequency blood oxygenation level-dependent activity in the precuneus.	Brain imaging has provided a useful tool to examine the neural processes underlying human cognition.	Medscan
FunctionalAssociation: cognition ---- nervous system	The relation of ongoing brain activity, evoked neural responses, and cognition., Sadaghiani,S.; Hesselmann,G. et al., (2010), Front Syst Neurosci	The relation of ongoing brain activity, evoked neural responses, and cognition.	Here, we review evidence for the functional role of these ongoing activity fluctuations and argue that they constitute an essential property of the neural architecture underlying cognition.	Medscan
FunctionalAssociation: cognition ---- nervous system	Essential role of neuron-enriched diacylglycerol kinase (DGK), DGKbeta in neurite spine formation, contributing to cognitive function., Shirai,Y.; Kouzuki,T. et al., (2010), PLoS One	Essential role of neuron-enriched diacylglycerol kinase (DGK), DGKbeta in neurite spine formation, contributing to cognitive function.	These results demonstrate that membrane-localized DGKbeta regulates spine formation by regulation of lipids, contributing to the maintenance of neural networks in synaptic transmission of cognitive processes including memory.	Medscan
FunctionalAssociation: cognition ---- nervous system	Psychostimulants as cognitive enhancers: the prefrontal cortex, catecholamines, and attention-deficit/hyperactivity disorder., Berridge,C.W.; Devilbiss,D.M., (2011), Biol Psychiatry	Psychostimulants as cognitive enhancers: the prefrontal cortex, catecholamines, and attention-deficit/hyperactivity disorder.	Despite the longstanding clinical use of these drugs, the neural mechanisms underlying their cognition-enhancing/therapeutic actions have only recently begun to be examined.	Medscan
FunctionalAssociation: cognition ---- nervous system	Functional magnetic resonance imaging in schizophrenia., Gur,R.E.; Gur,R.C., (2010), Dialogues Clin Neurosci	Functional magnetic resonance imaging in schizophrenia.	Such work has helped elucidate potential neural substrates of deficits in cognition and affect by providing measures of activation to neurobehavioral probes and connectivity among brain regions.	Medscan
FunctionalAssociation: cognition ---- nervous system	A roadmap for the development and validation of event-related potential biomarkers in schizophrenia research., Luck,S.J.; Mathalon,D.H. et al., (2011), Biol Psychiatry	A roadmap for the development and validation of event-related potential biomarkers in schizophrenia research.	New efforts to develop treatments for cognitive dysfunction in mental illnesses would benefit enormously from biomarkers that provide sensitive and reliable measures of the neural events underlying cognition.	Medscan
FunctionalAssociation: cognition ---- nervous system	Neuropsychiatric aspects of schizophrenia., Gur,R.E., (2011), CNS Neurosci Ther	Neuropsychiatric aspects of schizophrenia.	Such efforts have helped elucidate potential neural substrates of deficits in cognition and affect in schizophrenia by providing measures of activation to neurobehavioral probes and connectivity among brain regions.	Medscan
FunctionalAssociation: cognition ---- nervous system	Increased Alpha-Band Power during the Retention of Shapes and Shape-Location Associations in Visual Short-Term Memory., Johnson,J.S.; Sutterer,D.W. et al., (2011), Front Psychol	Increased Alpha-Band Power during the Retention of Shapes and Shape-Location Associations in Visual Short-Term Memory.	Studies exploring the role of neural oscillations in cognition have revealed sustained increases in alpha-band (~8-14 Hz) power during the delay period of delayed-recognition short-term memory tasks.	Medscan
FunctionalAssociation: cognition ---- nervous system	New frontiers in neuroimaging applications to inborn errors of metabolism., Prust,M.J.; Gropman,A.L. et al., (2011), Mol Genet Metab	New frontiers in neuroimaging applications to inborn errors of metabolism.	Several platforms exist to study neural networks underlying cognitive processes, white matter/myelin microstructure, and cerebral metabolism in vivo.	Medscan
FunctionalAssociation: cognition ---- nervous system	Malaria with neurological involvement in Ugandan children: effect on cognitive ability, academic achievement and behaviour., Bangirana,P.; Musisi,S. et al., (2011), Malar J	Malaria with neurological involvement in Ugandan children: effect on cognitive ability, academic achievement and behaviour.	This study investigated the effect of malaria with neurological involvement on cognitive ability, behaviour and academic achievement.	Medscan
FunctionalAssociation: cognition ---- nervous system	How acute and chronic alcohol consumption affects brain networks: insights from multimodal neuroimaging., Schulte,T.; Oberlin,B.G. et al., (2012), Alcohol Clin Exp Res	How acute and chronic alcohol consumption affects brain networks: insights from multimodal neuroimaging.	This review highlights recent advances in multimodal neuroimaging (i.e., combined use and interpretation of data collected through magnetic resonance imaging [MRI], functional MRI, diffusion tensor imaging, positron emission tomography, magnetoencephalography, MR perfusion, and MR spectroscopy methods) that leads to a more comprehensive understanding of how acute and chronic alcohol consumption a…	Medscan
FunctionalAssociation: cognition ---- nervous system	Response to "Is there really an EEG correlate of smartphone text messaging?", Tatum,W.; Yelvington,K., (2016), Epilepsy & Behavior	Response to "Is there really an EEG correlate of smartphone text messaging?"	Rota and colleagues, we believe the texting rhythm is indeed a new, unique, technology-sensitive task involving a multi-tasking neural network involving cognition, language, and sensorimotor performance, where the attention level is high and fluctuates.	Medscan
FunctionalAssociation: cognition ---- nervous system	Perspectives on ethnic and racial disparities in Alzheimer's disease and related dementias: Update and areas of immediate need, Babulal,G.M.; Quiroz,Y.T. et al., (2018), Alzheimer's & Dementia: The Journal of the Alzheimer's Association	Perspectives on ethnic and racial disparities in Alzheimer's disease and related dementias: Update and areas of immediate need	Over the life course, the cost of chronic exposure to fluctuating or heightened neuroendocrine responses resulting from repeated or chronic environmental challenges and social burden that an individual react to as being particularly stressful directly affects neural mechanisms contributing to cognitive function .	Medscan
FunctionalAssociation: cognition ---- nervous system	Gamma electroencephalographic coherence and theory of mind in healthy subjects, Panzica,F.; Schiaffi,E. et al., (2019), Epilepsy & Behavior	Gamma electroencephalographic coherence and theory of mind in healthy subjects	In human subjects, the studies combining electroencephalographic and magnetoencephalography , using advanced methods of time series analysis, have revealed that neural synchrony is associated with cognitive functions that require large-scale integration of multiple neural activities.	Medscan
FunctionalAssociation: cognition ---- nervous system	Evaluating visual neuroplasticity with EEG in schizophrenia outpatients, Wynn,J.K.; Roach,B.J. et al., (2019), Schizophrenia Research	Evaluating visual neuroplasticity with EEG in schizophrenia outpatients	Understanding Long-term potentiation-like neuroplasticity may elucidate the neural processes associated with impaired cognition ( ; ; ) and positive symptoms ( ; ) in schizophrenia.	Medscan
FunctionalAssociation: cognition ---- nervous system	Understanding the circuit basis of cognitive functions using mouse models, Nakajima,M.; Schmitt,L.I., (2019), Neuroscience Research	Understanding the circuit basis of cognitive functions using mouse models	One relatively novel approach to interrogate neural network dynamics involved in cognitive functions linked to known circuits is to create models mimicking brain function at multiple levels.	Medscan
FunctionalAssociation: cognition ---- nervous system	Translating cognition from animals to humans, Keeler,J.F.; Robbins,T.W., (2011), Biochemical Pharmacology	Translating cognition from animals to humans	The cognitive processes are generally mediated by neural networks which range from relatively discrete systems to overlapping, interacting systems throughout wide regions of the neocortex, such as the temporal, parietal and frontal lobes, as well as the sub-cortical brain.	Medscan
FunctionalAssociation: cognition ---- nervous system	Neural and behavioral substrates of mood and mood regulation, Davidson,R.J.; Lewis,D.A. et al., (2002), Biological Psychiatry	Neural and behavioral substrates of mood and mood regulation	Encourage the use of these models to explore the ways in which disorders in the neural mechanisms lead to disorders of affect, cognition, and behavior.	Medscan
FunctionalAssociation: cognition ---- nervous system	Mild early life stress enhances prefrontal-dependent response inhibition in monkeys, Parker,K.J.; Buckmaster,C.L. et al., (2005), Biological Psychiatry	Mild early life stress enhances prefrontal-dependent response inhibition in monkeys	Specifically, mild stress may have directly altered the neural substrates involved in cognitive function or indirectly influenced cognitive performance by primarily changing emotion regulation.	Medscan
FunctionalAssociation: cognition ---- nervous system	The Relationship of Structural Alterations to Cognitive Deficits in Schizophrenia: A Voxel-Based Morphometry Study, Antonova,E.; Kumari,V. et al., (2005), Biological Psychiatry	The Relationship of Structural Alterations to Cognitive Deficits in Schizophrenia: A Voxel-Based Morphometry Study	It is possible that individual patients have alterations in different "nodes" constituting the functional neural networks associated with these cognitive processes, making it impossible to identify the locus of these deficits at the group level.	Medscan
FunctionalAssociation: cognition ---- nervous system	What Do Disturbances in Neural Synchrony Tell Us About Autism?, Uhlhaas,P.J.; Singer,W., (2007), Biological Psychiatry	What Do Disturbances in Neural Synchrony Tell Us About Autism?	This hypothesis is supported by a large number of studies that have demonstrated that neural synchrony is involved in cognitive functions that require precise coordination of distributed neural activity, such as perceptual organization, memory, and attention ( ).	Medscan
FunctionalAssociation: cognition ---- nervous system	What Do Disturbances in Neural Synchrony Tell Us About Autism?, Uhlhaas,P.J.; Singer,W., (2007), Biological Psychiatry	What Do Disturbances in Neural Synchrony Tell Us About Autism?	One important objective should be to demonstrate a correlation between impaired cognition and dysfunctional neural synchrony.	Medscan
FunctionalAssociation: cognition ---- nervous system	Hippocampal Volume and Mood Disorders After Traumatic Brain Injury, Jorge,R.E.; Acion,L. et al., (2007), Biological Psychiatry	Hippocampal Volume and Mood Disorders After Traumatic Brain Injury	However, we must keep in mind that Traumatic brain injury is characterized by the presence of multiple lesions of the neural systems involved in complex cognitive tasks.	Medscan
FunctionalAssociation: cognition ---- nervous system	Cognition-Enhancing Doses of Methylphenidate Preferentially Increase Prefrontal Cortex Neuronal Responsiveness, Devilbiss,D.M.; Berridge,C.W., (2008), Biological Psychiatry	Cognition-Enhancing Doses of Methylphenidate Preferentially Increase Prefrontal Cortex Neuronal Responsiveness	Despite widespread clinical use of psychostimulants, the neural mechanisms responsible for their cognition-enhancing/behavioral-calming actions are poorly understood.	Medscan
FunctionalAssociation: cognition ---- nervous system	Reward and Punishment Processing in Depression, Eshel,N.; Roiser,J.P., (2010), Biological Psychiatry	Reward and Punishment Processing in Depression	Such a two-stage process-in which neural abnormalities lead to impaired cognitive function, which then predisposes individuals to depression-complements recent theories of antidepressant drug action ( ).	Medscan
FunctionalAssociation: cognition ---- nervous system	Pharmacological Enhancement of Cognition in Individuals with Schizophrenia, Lewis,D.A., (2011), Biological Psychiatry	Pharmacological Enhancement of Cognition in Individuals with Schizophrenia	First, continued investment is required to identify the neural circuit abnormalities that mediate the cognitive impairments in schizophrenia and to understand in sufficient detail how the biological features of those circuits give rise to the neural network activity associated with performance on specific cognitive tasks.	Medscan
FunctionalAssociation: cognition ---- nervous system	A brief summary of the articles appearing in this issue of Biological Psychiatry, No authors, (2011), Biological Psychiatry	A brief summary of the articles appearing in this issue of Biological Psychiatry	Psychostimulants are widely used both in the treatment of attention-deficit/hyperactivity disorder and as cognitive enhancers by individuals without attention-deficit/hyperactivity disorder, so it is surprising that the neural mechanisms that underlie their cognition-enhancing actions are poorly understood.	Medscan
FunctionalAssociation: cognition ---- nervous system	Atypical Lateral Connectivity: A Neural Basis for Altered Visuospatial Processing in Autism, Kéïta,L.; Mottron,L. et al., (2011), Biological Psychiatry	Atypical Lateral Connectivity: A Neural Basis for Altered Visuospatial Processing in Autism	If manifested at a young age, it is reasonable to propose that such a local alteration, mediating the earliest levels of visual feature extraction, would over time alter the experience-dependent development and organization of long-range neural networks that mediate visually related cognition and behavior in autism ( ).	Medscan
FunctionalAssociation: cognition ---- nervous system	Hierarchical Organization of Gamma and Theta Oscillatory Dynamics in Schizophrenia, Kirihara,K.; Rissling,A.J. et al., (2012), Biological Psychiatry	Hierarchical Organization of Gamma and Theta Oscillatory Dynamics in Schizophrenia	Gamma intertrial phase coherence during auditory steady-state stimulation may not fully engage neural networks associated with higher cognitive functions because the auditory steady-state task is a passive task and Auditory steady-state responses are predominantly generated in the auditory cortex ( ).	Medscan
FunctionalAssociation: cognition ---- nervous system	Metabolic mapping of brain regions associated with behavioral extinction in preweanling rats, Nair,H.P.; Berndt,J.D. et al., (2001), Brain Research	Metabolic mapping of brain regions associated with behavioral extinction in preweanling rats	Recent reports have suggested that large-scale neural systems underlie learning and cognition .	Medscan
FunctionalAssociation: cognition ---- nervous system	Effects of estrogen on acetylcholine release in frontal cortex of female rats: involvement of serotonergic neuronal systems, Matsuda,Y.; Hirano,H. et al., (2002), Brain Research	Effects of estrogen on acetylcholine release in frontal cortex of female rats: involvement of serotonergic neuronal systems	It is well established that cholinergic neuronal systems play an important role in cognitive functions.	Medscan
FunctionalAssociation: cognition ---- nervous system	Molarless-induced changes of spines in hippocampal region of SAMP8 mice, Kubo,K.; Iwaku,F. et al., (2005), Brain Research	Molarless-induced changes of spines in hippocampal region of SAMP8 mice	In the hippocampus, the cholinergic neuronal system is related to spatial cognition and undergoes a variety of age-dependent changes .	Medscan
FunctionalAssociation: cognition ---- nervous system	Electrophysiological and cerebrovascular effects of the α-secretase-derived form of amyloid precursor protein in young and middle-aged rats, Sánchez-Alavez,M.; Chan,S.L. et al., (2007), Brain Research	Electrophysiological and cerebrovascular effects of the α-secretase-derived form of amyloid precursor protein in young and middle-aged rats	While its role in cognitive aging remains unclear, secreted form of APP plays a regulatory role in neural processes implicated in cognitive function (see reviews ( )).	Medscan
FunctionalAssociation: cognition ---- nervous system	Selection and maintenance of stimulus-response rules during preparation and performance of a spatial choice-reaction task, Schumacher,E.H.; Cole,M.W. et al., (2007), Brain Research	Selection and maintenance of stimulus-response rules during preparation and performance of a spatial choice-reaction task	Given the behavioral evidence for cognitively distinct stimulus-response rule activation and response selection processes ( ), our current data suggest that these cognitive processes are mediated by the same neural processors.	Medscan
FunctionalAssociation: cognition ---- nervous system	Neural mechanisms for learning actions in context, Luu,P.; Tucker,D.M. et al., (2007), Brain Research	Neural mechanisms for learning actions in context	These regions appear to overlap substantially with the neural networks implicated in controlled cognitive processes by , and certain of these structures are closely related to the fast learning cortico-thalamic-limbic circuit implicated by Gabriel and colleagues in the early stages of discriminant learning.	Medscan
FunctionalAssociation: cognition ---- nervous system	Age-related declines in exploratory behavior and markers of hippocampal plasticity are attenuated by prenatal choline supplementation in rats, Glenn,M.J.; Kirby,E.D. et al., (2008), Brain Research	Age-related declines in exploratory behavior and markers of hippocampal plasticity are attenuated by prenatal choline supplementation in rats	One goal of the current study was to examine the potential behavioral and neural mechanisms that might underlie our findings of preserved cognitive function in old age in rats whose mothers had consumed a choline-supplemented diet during embryonic days 12-17 ( ).	Medscan
FunctionalAssociation: cognition ---- nervous system	Mental representations of action: The neural correlates of the verbal and motor components, Péran,P.; Démonet,J.F. et al., (2010), Brain Research	Mental representations of action: The neural correlates of the verbal and motor components	However, the speech response involved in both tasks might hamper the identification of the specific common neural network involved in cognitive processes dedicated to the gesture evoked.	Medscan
FunctionalAssociation: cognition ---- nervous system	Neural substrates of time perception and impulsivity, Wittmann,M.; Simmons,A.N. et al., (2011), Brain Research	Neural substrates of time perception and impulsivity	Neuroimaging studies with stimulant users reveal attenuated neural activation related to cognitive processes but also increased activation that is discussed as related to the compensation of inefficient processing in other brain regions ( ).	Medscan
FunctionalAssociation: cognition ---- nervous system	Language, cognition and the cerebellum: Grappling with an enigma, Beaton,A.; Mariën,P., (2010), Cortex	Language, cognition and the cerebellum: Grappling with an enigma	These authors suggested that the cerebellum therefore "participates in pure mental activity" and "may be involved in motor programming which precedes motor acts" (p. 316). (They also suggested that it possibly plays a role in the temporal organisation of neural events related to cognition).	Medscan
FunctionalAssociation: cognition ---- nervous system	Roles for fgf8 signaling in left-right patterning of the visceral organs and craniofacial skeleton, Albertson,R.C.; Yelick,P.C., (2005), Developmental Biology	Roles for fgf8 signaling in left-right patterning of the visceral organs and craniofacial skeleton	Significantly less is known about the molecular bases of LR patterning in the head despite the recognized importance of neurological asymmetries for cognition and behavior ( ).	Medscan
FunctionalAssociation: cognition ---- nervous system	Amyloid flirting with synaptic failure: Towards a comprehensive view of Alzheimer's disease pathogenesis, Marcello,E.; Epis,R. et al., (2008), European Journal of Pharmacology	Amyloid flirting with synaptic failure: Towards a comprehensive view of Alzheimer's disease pathogenesis	The syndrome is the result of abnormalities associated with dysfunction and death of specific population of neurons, particularly those cells in neural systems participating in memory and cognitive functions ( ).	Medscan
FunctionalAssociation: cognition ---- nervous system	Continuous estrone treatment impairs spatial memory and does not impact number of basal forebrain cholinergic neurons in the surgically menopausal middle-aged rat, Engler-Chiurazzi,E.B.; Talboom,J.S. et al., (2012), Hormones and Behavior	Continuous estrone treatment impairs spatial memory and does not impact number of basal forebrain cholinergic neurons in the surgically menopausal middle-aged rat	Thus, the negative impact of E1 on cognition may involve other estrogen sensitive neural systems, such as monoamines ( ) and/or neurotrophins ( ).	Medscan
FunctionalAssociation: cognition ---- nervous system	Human neuroimaging of oxytocin and vasopressin in social cognition, Zink,C.F.; Meyer-Lindenberg,A., (2012), Hormones and Behavior	Human neuroimaging of oxytocin and vasopressin in social cognition	It will become essential, however, for future research endeavors to probe the interaction between neuropeptide administration and related genetics in order to completely realize the capability of oxytocin and vasopressin to modulate neuronal systems related to human social cognitive processes and behavior.	Medscan
FunctionalAssociation: cognition ---- nervous system	Carotid stenosis and the cognitive function, Sztriha,L.K.; Nemeth,D. et al., (2009), Journal of the Neurological Sciences	Carotid stenosis and the cognitive function	The various cognitive functions are connected with different neural networks/anatomical regions in the brain.	Medscan
FunctionalAssociation: cognition ---- nervous system	The neural correlate of consciousness?, Overgaard,M.; Sandberg,K. et al., (2008), Journal of Theoretical Biology	The neural correlate of consciousness?	This is, however, not the first time that a theory selects out some functional aspect of cognition and confuses the neural correlate with this aspect of cognition with consciousness. 1 For instance, believed that 40 Hz oscillations were sufficient for consciousness because they associated consciousness with the binding problem.	Medscan
FunctionalAssociation: cognition ---- nervous system	Introduction, Kalia,M.; VanItallie,T.B., (2005), Metabolism	Introduction	Significant breakthroughs that have been made in genomics, imaging, and the identification of key neural systems involved in cognition, emotion, and behavior are reviewed.	Medscan
FunctionalAssociation: cognition ---- nervous system	Neurobiological basis of depression: an update, Kalia,M., (2005), Metabolism	Neurobiological basis of depression: an update	Significant advances have been made in genomics, imaging, and the identification of key neural systems involved in cognition, emotion, and behavior.	Medscan
FunctionalAssociation: cognition ---- nervous system	The selective phosphodiesterase 9 (PDE9) inhibitor PF-04447943 (6-[(3 S,4 S)-4-methyl-1-(pyrimidin-2-ylmethyl)pyrrolidin-3-yl]-1-(tetrahydro-2 H-pyran-4-yl)-1,5-dihydro-4 H-pyrazolo[3,4- d]pyrimidin-4-one) enhances synaptic plasticity and cognitive function in rodents, Hutson,P.H.; Finger,E.N. et al., (2011), Neuropharmacology	The selective phosphodiesterase 9 (PDE9) inhibitor PF-04447943 (6-[(3 S,4 S)-4-methyl-1-(pyrimidin-2-ylmethyl)pyrrolidin-3-yl]-1-(tetrahydro-2 H-pyran-4-yl)-1,5-dihydro-4 H-pyrazolo[3,4- d]pyrimidin-4-one) enhances synaptic plasticity and cognitive function in rodents	The mechanism by which PF-04447943 improves cognitive function is currently unclear although modulation of glutamate and/or cholinergic neuron signaling is potentially feasible given that both glutamate (NMDA) and cholinergic receptor activation enhance the formation of cGMP in brain ( ) and both neural substrates are involved in cognitive function (i.e. improvement in function with memantine, ph…	Medscan
FunctionalAssociation: cognition ---- nervous system	Evidence for asymmetric frontal-lobe involvement in episodic memory from functional magnetic resonance imaging and patients with unilateral frontal-lobe excisions, Lee,A.C.H.; Robbins,T.W. et al., (2002), Neuropsychologia	Evidence for asymmetric frontal-lobe involvement in episodic memory from functional magnetic resonance imaging and patients with unilateral frontal-lobe excisions	Recovery of cognitive function due to neural reorganisation following trauma may also underlie the apparent lack of difference between the left and right frontal patients.	Medscan
FunctionalAssociation: cognition ---- nervous system	Memory encoding and hippocampally-based novelty/familiarity discrimination networks, Habib,R.; McIntosh,A.R. et al., (2003), Neuropsychologia	Memory encoding and hippocampally-based novelty/familiarity discrimination networks	Finally, the study we have reported here can be seen as contributing to the growing consensus that cognitive processes are mediated by large-scale neural networks , and to the appreciation of the usefulness of covariance-based analyses .	Medscan
FunctionalAssociation: cognition ---- nervous system	Dissociating neuro-cognitive component processes: voxel-based correlational methodology, Tyler,L.K.; Marslen-Wilson,W. et al., (2005), Neuropsychologia	Dissociating neuro-cognitive component processes: voxel-based correlational methodology	Whole brain analyses escape the limitations of analyses which are limited to specific brain regions and form the basis for a more comprehensive understanding of the neural system involved in a cognitive task.	Medscan
FunctionalAssociation: cognition ---- nervous system	Fast recognition of social emotions takes the whole brain: Interhemispheric cooperation in the absence of cerebral asymmetry, Tamietto,M.; Adenzato,M. et al., (2007), Neuropsychologia	Fast recognition of social emotions takes the whole brain: Interhemispheric cooperation in the absence of cerebral asymmetry	Nevertheless, the bulk of the data seems to converge on two main points: (1) recognition of social emotions from face recruits a broad range of cognitive functions mediated by different neural structures; (2) these structures are likely distributed in homologous regions of the left hemisphere and right-hemisphere, so that both hemispheres have competences, though not necessarily of the same kind,…	Medscan
FunctionalAssociation: cognition ---- nervous system	The calculating hemispheres: Studies of a split-brain patient, Funnell,M.G.; Colvin,M.K. et al., (2007), Neuropsychologia	The calculating hemispheres: Studies of a split-brain patient	The tight coupling of left hemisphere cortical areas involved in linguistic and calculation processes suggests that the two cognitive processes involve similar types of neural computation.	Medscan
FunctionalAssociation: cognition ---- nervous system	Deficits of knowledge versus executive control in semantic cognition: Insights from cued naming, Jefferies,E.; Patterson,K. et al., (2008), Neuropsychologia	Deficits of knowledge versus executive control in semantic cognition: Insights from cued naming	This similarity might be explained by the fact that these brain regions are integral parts of a single distributed neural network underpinning the control of semantic cognition.	Medscan
FunctionalAssociation: cognition ---- nervous system	Disruption of the prefrontal cortex function by rTMS produces a category-specific enhancement of the reaction times during visual object identification, Viggiano,M.P.; Giovannelli,F. et al., (2008), Neuropsychologia	Disruption of the prefrontal cortex function by rTMS produces a category-specific enhancement of the reaction times during visual object identification	The present study aimed at determining whether - and to what extent - the prefrontal area is involved when subjects are actively involved in the identification process of stimuli progressively easier to identify due to the progressive addition of higher spatial frequencies. repetitive transcranial magnetic stimulation represents a useful method to interfere transiently with the ongoing task subse…	Medscan
FunctionalAssociation: cognition ---- nervous system	White matter tracts associated with set-shifting in healthy aging, Perry,M.E.; McDonald,C.R. et al., (2009), Neuropsychologia	White matter tracts associated with set-shifting in healthy aging	These initial results suggest that diffusion tensor imaging tractography is useful for elucidating the neural architecture that underlies specific cognitive functions.	Medscan
FunctionalAssociation: cognition ---- nervous system	Involvement of the parietal cortex in perceptual learning (Eureka effect): An interference approach using rTMS, Giovannelli,F.; Silingardi,D. et al., (2010), Neuropsychologia	Involvement of the parietal cortex in perceptual learning (Eureka effect): An interference approach using rTMS	Transcranial magnetic stimulation (TMS) allows to induce a transient disruption of the neural network responsible for a given cognitive task ( ).	Medscan
FunctionalAssociation: cognition ---- nervous system	Electrified minds: Transcranial direct current stimulation (tDCS) and Galvanic Vestibular Stimulation (GVS) as methods of non-invasive brain stimulation in neuropsychology-A review of current data and future implications, Utz,K.S.; Dimova,V. et al., (2010), Neuropsychologia	Electrified minds: Transcranial direct current stimulation (tDCS) and Galvanic Vestibular Stimulation (GVS) as methods of non-invasive brain stimulation in neuropsychology-A review of current data and future implications	This finding indicates that occipital DCS can alter neural networks involved in higher order cognitive functions ( ).	Medscan
FunctionalAssociation: cognition ---- nervous system	Inhibitory control of memory retrieval and motor processing associated with the right lateral prefrontal cortex: Evidence from deficits in individuals with ADHD, Depue,B.E.; Burgess,G.C. et al., (2010), Neuropsychologia	Inhibitory control of memory retrieval and motor processing associated with the right lateral prefrontal cortex: Evidence from deficits in individuals with ADHD	Alternatively, right lateral prefrontal cortex dysfunction might extend more generally to neural mechanisms involved in cognition that do not only necessarily involve inhibitory modulation.	Medscan
FunctionalAssociation: cognition ---- nervous system	A pattern of perseveration in cocaine addiction may reveal neurocognitive processes implicit in the Wisconsin Card Sorting Test, Woicik,P.A.; Urban,C. et al., (2011), Neuropsychologia	A pattern of perseveration in cocaine addiction may reveal neurocognitive processes implicit in the Wisconsin Card Sorting Test	There is some ambiguity as to the specific neural mechanisms that underlie the multiple cognitive processes assessed by set shifting and task switching designs such as the WCST.	Medscan
FunctionalAssociation: cognition ---- nervous system	Vestibular information is necessary for maintaining metric properties of representational space: Evidence from mental imagery, Péruch,P.; Lopez,C. et al., (2011), Neuropsychologia	Vestibular information is necessary for maintaining metric properties of representational space: Evidence from mental imagery	Because these regions overlap with the neural networks involved in spatial cognition, mental imagery ( ), and whole-body motor imagery ( ), we speculate that abnormal brain activity due to vestibular loss has disorganized spatial representation and the ability to simulate movement in an environment mentally represented.	Medscan
FunctionalAssociation: cognition ---- nervous system	Verbal working memory performance correlates with regional white matter structures in the frontoparietal regions, Takeuchi,H.; Taki,Y. et al., (2011), Neuropsychologia	Verbal working memory performance correlates with regional white matter structures in the frontoparietal regions	Revealing the white matter structural correlates of verbal working memory performance will give us a picture of the neural basis of individual differences in verbal working memory performance, which are important for obtaining new insights into how neural systems successfully perform fundamental cognitive functions.	Medscan
FunctionalAssociation: cognition ---- nervous system	EEG alpha synchronization is related to top-down processing in convergent and divergent thinking, Benedek,M.; Bergner,S. et al., (2011), Neuropsychologia	EEG alpha synchronization is related to top-down processing in convergent and divergent thinking	The available evidence on alpha synchronization during active cognitive task performance can thus suggest that alpha synchronization generally reflects high internal processing demands; or, in considering the extensive evidence on alpha synchronization and creativity, it could also be assumed that alpha synchronization indicates cognitive or neural processes specifically related to creative cogni…	Medscan
FunctionalAssociation: cognition ---- nervous system	Estrogen restores cognition and cholinergic phenotype in an animal model of Down syndrome, Granholm,A.C.E.; Ford,K.A. et al., (2002), Physiology & Behavior	Estrogen restores cognition and cholinergic phenotype in an animal model of Down syndrome	Although the biological mechanisms of estrogen remain to be elucidated, it is evident that estrogen plays a role in the modulation of physiological processes likely to modify neural systems associated with alterations in cognition that occur during the process of aging and with the onset of various neurodegenerative disorders.	Medscan
FunctionalAssociation: cognition ---- nervous system	The effects of chronic unpredictable stress on male rats in the water maze, Gouirand,A.M.; Matuszewich,L., (2005), Physiology & Behavior	The effects of chronic unpredictable stress on male rats in the water maze	The neural mechanisms responsible for the improvement in cognitive function following exposure to chronic moderate stress are not known.	Medscan
FunctionalAssociation: cognition ---- nervous system	Selective breeding for endurance running capacity affects cognitive but not motor learning in rats, Wikgren,J.; Mertikas,G.G. et al., (2012), Physiology & Behavior	Selective breeding for endurance running capacity affects cognitive but not motor learning in rats	Together these results imply differences in plasticity in the neural areas that are related to flexible cognition and learning of relational information, that is, the frontostriatal and hippocampal areas, respectively .	Medscan
FunctionalAssociation: cognition ---- nervous system	Aging, perceptual learning, and changes in efficiency of motion processing, Bower,J.D.; Andersen,G.J., (2011), Vision Research	Aging, perceptual learning, and changes in efficiency of motion processing	Several psychophysical studies on aging and cognitive function have argued that increased additive neural noise is a likely candidate for many age-related declines in function (see ).	Medscan
FunctionalAssociation: cognition ---- nervous system	Visuomotor robustness is based on integration not segregation, Schenk,T., (2010), Vision Research	Visuomotor robustness is based on integration not segregation	The ventral stream provides vision for perception, is connected to neural structures related to memory and cognition and only plays an indirect role in the visual guidance of action.	Medscan
FunctionalAssociation: cognition ---- nervous system	Let's Talk Together: Memory Traces Revealed by Cooperative Activation in the Cerebral Cortex, Kaiser,J.; Leiberg,S. et al., (2005), International Review of Neurobiology	Let's Talk Together: Memory Traces Revealed by Cooperative Activation in the Cerebral Cortex	While hemodynamic neuroimaging techniques like positron emission tomography and functional magnetic resonance imaging serve to identify the topography of neural structures involved in certain cognitive processes, they provide little information about the temporal dynamics of their activations.	Medscan
FunctionalAssociation: cognition ---- nervous system	Histamine H 1 receptor involvement in prepulse inhibition and memory function: Relevance for the antipsychotic actions of clozapine, Roegge,C.S.; Perraut,C. et al., (2007), Pharmacology, Biochemistry and Behavior	Histamine H 1 receptor involvement in prepulse inhibition and memory function: Relevance for the antipsychotic actions of clozapine	The state of integrity of neural systems involved with cognitive function seems to play an important role on clozapine effects on cognitive performance.	Medscan
FunctionalAssociation: cognition ---- nervous system	Nicotine withdrawal disrupts new contextual learning, Portugal,G.S.; Gould,T.J., (2009), Pharmacology, Biochemistry and Behavior	Nicotine withdrawal disrupts new contextual learning	If nicotine-context associations and nicotine withdrawal-associated disruption of cognitive processes involve the same neural substrates, then similar drugs should be able to treat both evoked cravings and withdrawal deficits in cognitive processes.	Medscan
FunctionalAssociation: cognition ---- nervous system	A comparative study on the effects of the benzodiazepine midazolam and the dopamine agents, apomorphine and sulpiride, on rat behavior in the two-way avoidance test, Dias Melo Carvalho,J.; de Oliveira,A.R. et al., (2009), Pharmacology, Biochemistry and Behavior	A comparative study on the effects of the benzodiazepine midazolam and the dopamine agents, apomorphine and sulpiride, on rat behavior in the two-way avoidance test	Changes in the neural system that mediate fear cognition may lead to psychiatric disturbances associated with anxiety and schizophrenia.	Medscan
FunctionalAssociation: cognition ---- nervous system	Preserved learning and memory following 5-fluorouracil and cyclophosphamide treatment in rats, Long,J.M.; Lee,G.D. et al., (2011), Pharmacology, Biochemistry and Behavior	Preserved learning and memory following 5-fluorouracil and cyclophosphamide treatment in rats	As noted elsewhere ( ), neuropsychological performance assessed during or immediately following treatment can be influenced by illness and general malaise, independent of direct effects on the neural systems responsible for cognitive function.	Medscan
FunctionalAssociation: cognition ---- nervous system	Neural Science:A Century of Progress and the Mysteries that Remain, Albright,T.D.; Jessell,T.M. et al., (2000), Cell	Neural Science:A Century of Progress and the Mysteries that Remain	However, in the case of consciousness it is hard to imagine any solution that would not also require an understanding of the large neural networks that underlie cognition, actions, and emotion.	Medscan
FunctionalAssociation: cognition ---- nervous system	Impaired oral reading in two atypical dyslexics: A comparison with a computational lexical-analogy model, Marchand,Y.; Friedman,R.B., (2005), Brain and Language	Impaired oral reading in two atypical dyslexics: A comparison with a computational lexical-analogy model	In recent years, the emergence of new tools of investigation such as functional neuroimaging to examine the neural substrates involved in cognitive tasks has dramatically expanded and refined the theoretical anatomical framework [e.g., in the case of reading].	Medscan
FunctionalAssociation: cognition ---- nervous system	Developmental changes in neural activity to familiar words and gestures, Sheehan,E.A.; Namy,L.L. et al., (2007), Brain and Language	Developmental changes in neural activity to familiar words and gestures	event-related potentials that differ in distribution across the scalp are thought to index different cognitive processes mediated by nonidentical neural systems.	Medscan
FunctionalAssociation: cognition ---- nervous system	Functional connectivity in an fMRI study of semantic and phonological processes and the effect of l-Dopa, Tivarus,M.E.; Hillier,A. et al., (2008), Brain and Language	Functional connectivity in an fMRI study of semantic and phonological processes and the effect of l-Dopa	Complex cognitive functions and behaviors are mediated by interconnected neural networks ( ).	Medscan
FunctionalAssociation: cognition ---- nervous system	Association of tuberous sclerosis of temporal lobes with autism and atypical autism, Bolton,P.F.; Griffiths,P.D., (1997), The Lancet	Association of tuberous sclerosis of temporal lobes with autism and atypical autism	The neurological structures participating in the cognitive processes that malfunction in autism may be best conceived of as a distributed network, involving both frontal and temporal structures.	Medscan
FunctionalAssociation: cognition ---- nervous system	Long-lasting effects of neonatal ionizing radiation exposure on spatial memory and anxiety-like behavior, Caceres,L.G.; Rios,H. et al., (2009), Ecotoxicology and Environmental Safety	Long-lasting effects of neonatal ionizing radiation exposure on spatial memory and anxiety-like behavior	Furthermore, the cerebellum has been viewed as a neural structure involved in cognitive tasks ( ; ; ).	Medscan
FunctionalAssociation: cognition ---- nervous system	Advantages of bias and prejudice: an exploration of their neurocognitive templates, Tobena,A.; Marks,I. et al., (1999), Neuroscience and Biobehavioral Reviews	Advantages of bias and prejudice: an exploration of their neurocognitive templates	The above evidence directly supports our claim that particular neural modules help to mediate socially relevant cognitions.	Medscan
FunctionalAssociation: cognition ---- nervous system	Contributions of the prefrontal cortex to the neural basis of human decision making, Krawczyk,D.C., (2002), Neuroscience and Biobehavioral Reviews	Contributions of the prefrontal cortex to the neural basis of human decision making	This fractionation is not to be taken as an indication that there are autonomous subdivisions of the frontal lobes that carry out functions isolated from the rest of the brain, but rather that different areas of the prefrontal cortex appear to be engaged in separable multi-component neural systems involved in separable cognitive processes.	Medscan
FunctionalAssociation: cognition ---- nervous system	Animal cognition: defining the issues, Sarter,M., (2004), Neuroscience and Biobehavioral Reviews	Animal cognition: defining the issues	As the techniques to manipulate and measure neuronal functions advance at relatively high pace, increasingly sophisticated, specific and valid behavioral methods are needed for the determination of the specific contributions of neuronal systems to cognitive functions.	Medscan
FunctionalAssociation: cognition ---- nervous system	The neuropsychology of obsessive compulsive disorder: the importance of failures in cognitive and behavioural inhibition as candidate endophenotypic markers, Chamberlain,S.R.; Blackwell,A.D. et al., (2005), Neuroscience and Biobehavioral Reviews	The neuropsychology of obsessive compulsive disorder: the importance of failures in cognitive and behavioural inhibition as candidate endophenotypic markers	As Aron et al. report ( ), inhibition as a cognitive function has been associated with neural substrates including the dorsolateral prefrontal cortex, inferior frontal cortex, and orbitofrontal cortex. for example, found inhibition to be associated with activation of multiple regions on a Go/No-Go task in healthy volunteers, including orbitofrontal cortex, superior temporal gyrus, cingulate gyrus…	Medscan
FunctionalAssociation: cognition ---- nervous system	The Effects of Age-Related Hearing Loss on the Brain and Cognitive Function, Slade,K.; Plack,C.J. et al., (2020), Trends in Neurosciences	The Effects of Age-Related Hearing Loss on the Brain and Cognitive Function	One might hypothesise that this altered neural processing may in turn affect nonauditory cognitive processes as a result of atrophy, or cortical reorganisation, changing the way in which resources in the brain are allocated during perception and comprehension of speech.	Medscan
FunctionalAssociation: cognition ---- nervous system	Feature Uncertainty Predicts Behavioral and Neural Responses to Combined Concepts, Solomon,S.H.; Thompson-Schill,S.L., (2020), Journal of Neuroscience	Feature Uncertainty Predicts Behavioral and Neural Responses to Combined Concepts	Previous fMRI studies of conceptual knowledge and combination constrained our analyses to neural regions implicated in related cognitive processes.	Medscan
FunctionalAssociation: cognition ---- nervous system	A murine model of pediatric inflammatory bowel disease causes microbiota-gut-brain axis deficits in adulthood, Salvo,E.; Stokes,P. et al., (2020), American Journal of Physiology - Gastrointestinal and Liver Physiology	A murine model of pediatric inflammatory bowel disease causes microbiota-gut-brain axis deficits in adulthood	Changes in the gut microbiota and increased immune activation in early life could reprogram adult immune function and impact neural processes important for mediating cognitive function.	Medscan
FunctionalAssociation: cognition ---- nervous system	Role of kinaesthetic motor imagery in mirror-induced visual illusion as intervention in post-stroke rehabilitation, Bello,U.M.; Winser,S.J. et al., (2020), Reviews in the Neurosciences	Role of kinaesthetic motor imagery in mirror-induced visual illusion as intervention in post-stroke rehabilitation	These neural substrates would functionally mediate major cognitive processes underlying kinaesthetic motor imagery, namely, the generation, maintenance, and manipulation of motor-related images.	Medscan
FunctionalAssociation: cognition ---- nervous system	The Association of Osteoarthritis and Related Pain Burden to Incident Alzheimer's Disease and Related Dementias: A Retrospective Cohort Study of U.S. Medicare Beneficiaries, Innes,K.E.; Sambamoorthi,U., (2020), Journal of Alzheimer's Disease	The Association of Osteoarthritis and Related Pain Burden to Incident Alzheimer's Disease and Related Dementias: A Retrospective Cohort Study of U.S. Medicare Beneficiaries	The neural systems involved in memory and cognition are closely linked to those involved in pain processing and likely affect one another reciprocally [95, 96], disrupting cognitive processing and contributing to a vicious cycle of continuing pain, adverse neurostruc-tural changes, and deteriorating cognitive function [32].	Medscan
FunctionalAssociation: cognition ---- nervous system	Associations of plasma brain-derived neurotrophic factor (BDNF) and Val66Met polymorphism (rs6265) with long-term cancer-related cognitive impairment in survivors of breast cancer, Yap,N.Y.; Tan,N.Y.T. et al., (2020), Breast Cancer Research and Treatment	Associations of plasma brain-derived neurotrophic factor (BDNF) and Val66Met polymorphism (rs6265) with long-term cancer-related cognitive impairment in survivors of breast cancer	with neuropsychiatric or neurologic medical conditions associated with cognitive functioning.	Medscan
FunctionalAssociation: cognition ---- nervous system	Hippocampal neurogenesis and neural circuit formation in a cuprizone-induced multiple sclerosis mouse model, Zhang,H.; Ro,E.J. et al., (2020), Journal of Neuroscience	Hippocampal neurogenesis and neural circuit formation in a cuprizone-induced multiple sclerosis mouse model	These results raise an important possibility that key neural structures necessary for cognitive function remain intact in the demyelinated hippocampus and that these components can be reactivated to treat multiple sclerosis.	Medscan
FunctionalAssociation: cognition ---- nervous system	Thalamic stimulation improves postictal cortical arousal and behavior, Xu,J.; Galardi,M.M. et al., (2020), Journal of Neuroscience	Thalamic stimulation improves postictal cortical arousal and behavior	The central thalamus receives arousal-related inputs from the brainstem (Bayer et al., 2002; Krout et al., 2002) and is hypothesized to support synchronization and effort regulation in neural networks that underlie cognitive functions (Jones, 2009).	Medscan
FunctionalAssociation: cognition ---- nervous system	Lack of awareness despite complex visual processing: Evidence from event-related potentials in a case of selective metamorphopsia, Schubert,T.M.; Rothlein,D. et al., (2020), Proceedings of the National Academy of Sciences of the United States of America	Lack of awareness despite complex visual processing: Evidence from event-related potentials in a case of selective metamorphopsia	This finding provides a strong constraint on our understanding of the neural correlates of visual awareness by suggesting that some situations exist in which typical neural processing—and the underlying cognitive processes necessary to generate such neural signals—occurs but awareness and reportability do not ensue.	Medscan
FunctionalAssociation: cognition ---- nervous system	Thalamic stimulation improves postictal cortical arousal and behavior, Xu,J.; Galardi,M.M. et al., (2020), Journal of Neuroscience	Thalamic stimulation improves postictal cortical arousal and behavior	These nuclei contain matrix neurons that project to the cortex and synchronize activity in neural networks that drive cognitive functions (Jones, 2009).	Medscan
FunctionalAssociation: cognition ---- nervous system	Functional magnetic resonance imaging in primary hyperparathyroidism, Gazes,Y.; Stern,Y. et al., (2020), European Journal of Endocrinology	Functional magnetic resonance imaging in primary hyperparathyroidism	In summary, PHPT is associated with differences in cognitive task-related neural activation by fMRI in brain regions related to executive function and verbal memory.	Medscan
FunctionalAssociation: cognition ---- nervous system	A neurobehavioral account for decentering as the salve for the distressed mind., King,A.P.; Fresco,D.M., (2019), Curr Opin Psychol	A neurobehavioral account for decentering as the salve for the distressed mind.	In this essay, we seek to link the clinical presentation of distress disorders to known or hypothesized disruptions in neural networks that underlie emotion, cognition, and goal directed behavior, and offer a neurobehavioral account for how and why treatments imbued with mindfulness meditation might ameliorate these conditions, in part through increases in decentering.	Medscan
FunctionalAssociation: cognition ---- nervous system	Impact of early life adversities on human brain functioning: A coordinate-based meta-analysis., Kraaijenvanger,E.J.; Pollok,T.M. et al., (2020), Neurosci Biobehav Rev	Impact of early life adversities on human brain functioning: A coordinate-based meta-analysis.	By inducing neural alterations underlying critical human socio-cognitive functions, early life adversities may embed latent vulnerability to psychopathologies.	Medscan
FunctionalAssociation: cognition ---- nervous system	Neural regions essential for distinct cognitive processes underlying picture naming., DeLeon,J.; Gottesman,R.F. et al., (2007), Brain	Neural regions essential for distinct cognitive processes underlying picture naming.	Neural regions essential for distinct cognitive processes underlying picture naming.	Medscan
FunctionalAssociation: cognition ---- nervous system	A Modular Setup to Run a Large Line of Behavioral Testing in Mice in a Single Space., Manno,R.; Witte,J. et al., (2020), Curr Protoc Neurosci	A Modular Setup to Run a Large Line of Behavioral Testing in Mice in a Single Space.	Elucidating the complex neural mechanisms that underlie cognition is contingent upon our ability to measure behavioral outputs reliably in animal models.	Medscan
FunctionalAssociation: cognition ---- nervous system	Attentional networks in neurodegenerative diseases: anatomical and functional evidence from the Attention Network Test., Sarrias-Arrabal,E.; Izquierdo-Ayuso,G. et al., (2020), Neurologia	Attentional networks in neurodegenerative diseases: anatomical and functional evidence from the Attention Network Test.	In experimental neuroscience, several computerised tests have been developed to contribute to our understanding of neural networks involved in cognition.	Medscan
FunctionalAssociation: cognition ---- nervous system	Maternal Gastrointestinal Nematode Infection Up-regulates Expression of Genes Associated with Long-Term Potentiation in Perinatal Brains of Uninfected Developing Pups., Haque,M.; Koski,K.G. et al., (2019), Sci Rep	Maternal Gastrointestinal Nematode Infection Up-regulates Expression of Genes Associated with Long-Term Potentiation in Perinatal Brains of Uninfected Developing Pups.	Establishment of neural networks critical for memory and cognition begins during the perinatal period but studies on the impact of maternal infection are limited.	Medscan
FunctionalAssociation: cognition ---- nervous system	Impairments in cognition and neural precursor cell proliferation in mice expressing constitutively active glycogen synthase kinase-3., Pardo,M.; King,M.K. et al., (2015), Front Behav Neurosci	Impairments in cognition and neural precursor cell proliferation in mice expressing constitutively active glycogen synthase kinase-3.	Brain glycogen synthase kinase-3 (GSK3) is hyperactive in several neurological conditions that involve impairments in both cognition and neurogenesis.	Medscan
FunctionalAssociation: cognition ---- nervous system	The Auditory-Brainstem Response to Continuous, Non-repetitive Speech Is Modulated by the Speech Envelope and Reflects Speech Processing., Reichenbach,C.S.; Braiman,C. et al., (2016), Front Comput Neurosci	The Auditory-Brainstem Response to Continuous, Non-repetitive Speech Is Modulated by the Speech Envelope and Reflects Speech Processing.	The large number of repetitions poses a challenge to assessing cognitive functions due to neural adaptation.	Medscan
FunctionalAssociation: cognition ---- nervous system	Heart-Rate Variability-More than Heart Beats?, Ernst,G., (2017), Front Public Health	Heart-Rate Variability-More than Heart Beats?	The neurovisceral integration model proposes that cardiac vagal tone, described in Heart-rate variability beyond others as HF-index, can mirror the functional balance of the neural networks implicated in emotion-cognition interactions.	Medscan
FunctionalAssociation: cognition ---- nervous system	Model-based functional neuroimaging using dynamic neural fields: An integrative cognitive neuroscience approach., Wijeakumar,S.; Ambrose,J.P. et al., (2017), J Math Psychol	Model-based functional neuroimaging using dynamic neural fields: An integrative cognitive neuroscience approach.	We begin by providing an overview of how dynamic field theory seeks to understand the neural population dynamics that underlie cognitive processes through previous applications and comparisons to other modeling approaches.	Medscan
FunctionalAssociation: cognition ---- nervous system	Investigating neural efficiency of elite karate athletes during a mental arithmetic task using EEG., Duru,A.D.; Assem,M., (2018), Cogn Neurodyn	Investigating neural efficiency of elite karate athletes during a mental arithmetic task using EEG.	Finally, this study is the first study to examine neural efficiency related to a cognitive task, not a motor task, in elite karate players using ERD/ERS analysis.	Medscan
FunctionalAssociation: cognition ---- nervous system	Interactions of Motivation and Cognitive Control., Yee,D.M.; Braver,T.S., (2018), Curr Opin Behav Sci	Interactions of Motivation and Cognitive Control.	Here we briefly survey this literature, organizing contemporary findings around three issues: 1) whether motivation preferentially impacts cognitive control processes, 2) the neural mechanisms that underlie motivation-cognition interactions, and 3) why motivation might be relevant for overcoming the costs of control.	Medscan
FunctionalAssociation: cognition ---- nervous system	Model-based cognitive neuroscience., Palmeri,T.J.; Love,B.C. et al., (2017), J Math Psychol	Model-based cognitive neuroscience.	Cognitive neuroscience aims to identify neural mechanisms associated with key aspects of cognition using techniques like neurophysiology, electrophysiology, and structural and functional brain imaging.	Medscan
FunctionalAssociation: cognition ---- nervous system	Task-Related Synaptic Changes Localized to Small Neuronal Population in Recurrent Neural Network Cortical Models., Kuroki,S.; Isomura,T., (2018), Front Comput Neurosci	Task-Related Synaptic Changes Localized to Small Neuronal Population in Recurrent Neural Network Cortical Models.	To identify salient neural-network features for flexible cognition tasks, we compared four prefrontal cortex models using a context-dependent integration task.	Medscan
FunctionalAssociation: cognition ---- nervous system	Causally Investigating Cortical Dynamics and Signal Processing by Targeting Natural System Attractors With Precisely Timed (Electrical) Stimulation., Lisitsyn,D.; Ernst,U.A., (2019), Front Comput Neurosci	Causally Investigating Cortical Dynamics and Signal Processing by Targeting Natural System Attractors With Precisely Timed (Electrical) Stimulation.	Electrical stimulation is a promising tool for interacting with neuronal dynamics to identify neural mechanisms that underlie cognitive function.	Medscan
FunctionalAssociation: cognition ---- nervous system	Cerebellar Transcranial Direct Current Stimulation (tDCS), Leaves Virtual Navigation Performance Unchanged., Ferrucci,R.; Serino,S. et al., (2019), Front Neurosci	Cerebellar Transcranial Direct Current Stimulation (tDCS), Leaves Virtual Navigation Performance Unchanged.	Experimental studies indicate that the cerebellum belongs to the neural network involved in spatial cognition, although its exact role in this function remains unclear.	Medscan
FunctionalAssociation: cognition ---- nervous system	Trait Mindfulness and Functional Connectivity in Cognitive and Attentional Resting State Networks., Parkinson,T.D.; Kornelsen,J. et al., (2019), Front Hum Neurosci	Trait Mindfulness and Functional Connectivity in Cognitive and Attentional Resting State Networks.	This study provides support for the notion that non-judgmental attention to the present moment facilitates the integration of regions in neural networks that are related to cognition, attention, and sensation.	Medscan
FunctionalAssociation: cognition ---- nervous system	Executive Impairment in Alcohol Use Disorder Reflects Structural Changes in Large-Scale Brain Networks: A Joint Independent Component Analysis on Gray-Matter and White-Matter Features., Crespi,C.; Galandra,C. et al., (2019), Front Psychol	Executive Impairment in Alcohol Use Disorder Reflects Structural Changes in Large-Scale Brain Networks: A Joint Independent Component Analysis on Gray-Matter and White-Matter Features.	These findings highlighted the role of multivariate data integration as a valuable approach revealing superordinate hallmarks of neural changes related to cognition in neurological and psychiatric populations.	Medscan
FunctionalAssociation: cognition ---- nervous system	Patterns of Focal- and Large-Scale Synchronization in Cognitive Control and Inhibition: A Review., Beppi,C.; Violante,I.R. et al., (2020), Front Hum Neurosci	Patterns of Focal- and Large-Scale Synchronization in Cognitive Control and Inhibition: A Review.	Neural synchronization patterns are involved in several complex cognitive functions and constitute a growing trend in neuroscience research.	Medscan
FunctionalAssociation: cognition ---- nervous system	Regulation of gamma-frequency oscillation by feedforward inhibition: A computational modeling study., Rennó-Costa,C.; Teixeira,D.G. et al., (2019), Hippocampus	Regulation of gamma-frequency oscillation by feedforward inhibition: A computational modeling study.	As feedforward and feedback inhibition motifs commonly appear together in the brain, we hypothesize that their interaction underlies a robust implementation of general computational principles of neural processing involved in several cognitive tasks, including the formation of cell assemblies and the routing of information between brain areas.	Medscan
FunctionalAssociation: cognition ---- nervous system	Believing is achieving - On the role of treatment expectation in neurofeedback applications., Schönenberg,M.; Weingärtner,A.L. et al., (2021), Prog Neuropsychopharmacol Biol Psychiatry	Believing is achieving - On the role of treatment expectation in neurofeedback applications.	In neurofeedback applications, neural activity is recorded, processed in real-time and fed back to the user in order to facilitate self-regulation of the putative neural mechanisms that underlie cognition and behavior.	Medscan
FunctionalAssociation: cognition ---- nervous system	Binless Kernel Machine: Modeling Spike Train Transformation for Cognitive Neural Prostheses., Qian,C.; Sun,X. et al., (2020), Neural Comput	Binless Kernel Machine: Modeling Spike Train Transformation for Cognitive Neural Prostheses.	Modeling spike train transformation among brain regions helps in designing a cognitive neural prosthesis that restores lost cognitive functions.	Medscan
FunctionalAssociation: cognition ---- nervous system	Conducting Concurrent Electroencephalography and Functional Near-Infrared Spectroscopy Recordings with a Flanker Task., Xu,S.Y.; Cheong,L.I. et al., (2020), J Vis Exp	Conducting Concurrent Electroencephalography and Functional Near-Infrared Spectroscopy Recordings with a Flanker Task.	It is expected that the present protocol can pave a new avenue for improving the understanding of the neural mechanisms underlying various cognitive processes by using the EEG and fNIRS signals.	Medscan
FunctionalAssociation: cognition ---- nervous system	Quality of sleep predicts increased frontoparietal network connectivity in patients with mild cognitive impairment., Pini,L.; Wennberg,A. et al., (2020), Neurobiol Aging	Quality of sleep predicts increased frontoparietal network connectivity in patients with mild cognitive impairment.	High quality of sleep may mitigate the impact of pathophysiological mechanisms in mild cognitive impairment through functional connectivity reorganization of neural networks underlying higher cognitive functions.	Medscan
FunctionalAssociation: cognition ---- nervous system	A Narrative Review of Handgrip Strength and Cognitive Functioning: Bringing a New Characteristic to Muscle Memory., Shaughnessy,K.A.; Hackney,K.J. et al., (2020), J Alzheimers Dis	A Narrative Review of Handgrip Strength and Cognitive Functioning: Bringing a New Characteristic to Muscle Memory.	The role of the muscular and neural systems, and their adaptations to muscle strengthening activities over the life course, may provide important information for how age-related changes to muscle mass, strength, and neural capacity influence cognition.	Medscan
FunctionalAssociation: cognition ---- nervous system	Multiple midfrontal thetas revealed by source separation of simultaneous MEG and EEG., Zuure,M.B.; Hinkley,L.B. et al., (2020), J Neurosci	Multiple midfrontal thetas revealed by source separation of simultaneous MEG and EEG.	In addition to contributing to the cognitive control literature, we demonstrate both the feasibility and the necessity of signal de-mixing to understand the narrowband neural dynamics underlying cognitive processes.	Medscan
FunctionalAssociation: cognition ---- nervous system	Identifying cytokine predictors of cognitive functioning in breast cancer survivors up to 10 years post chemotherapy using machine learning., Henneghan,A.M.; Palesh,O. et al., (2018), J Neuroimmunol	Identifying cytokine predictors of cognitive functioning in breast cancer survivors up to 10 years post chemotherapy using machine learning.	Our findings are unique to the field of chemotherapy-related cognitive impairment and suggest non-linear cytokine specificity to neural networks underlying cognitive functions assessed in this study.	Medscan
FunctionalAssociation: cognition ---- nervous system	Combining independent component analysis and Granger causality to investigate brain network dynamics with fNIRS measurements., Yuan,Z., (2013), Biomed Opt Express	Combining independent component analysis and Granger causality to investigate brain network dynamics with fNIRS measurements.	In this study a new strategy that combines Granger causality mapping and independent component analysis is proposed to reveal complex neural network dynamics underlying cognitive processes using functional near infrared spectroscopy measurements.	Medscan
FunctionalAssociation: cognition ---- nervous system	Targeting Neural Synchrony Deficits is Sufficient to Improve Cognition in a Schizophrenia-Related Neurodevelopmental Model., Lee,H.; Dvorak,D. et al., (2014), Front Psychiatry	Targeting Neural Synchrony Deficits is Sufficient to Improve Cognition in a Schizophrenia-Related Neurodevelopmental Model.	Here, within the context of the hypothesis, we investigated whether attenuating abnormal neural synchrony will improve cognition in neonatal ventral hippocampus lesion rats.	Medscan
FunctionalAssociation: cognition ---- nervous system	Fetal Alcohol Spectrum Disorders: Recent Neuroimaging Findings., Moore,E.M.; Migliorini,R. et al., (2014), Curr Dev Disord Rep	Fetal Alcohol Spectrum Disorders: Recent Neuroimaging Findings.	Functional imaging has revealed differences in neural activation patterns underlying sensory processing, cognition and behavioral deficits.	Medscan
FunctionalAssociation: cognition ---- nervous system	Hunting for right and left parietal hot spots using single-pulse TMS: modulation of visuospatial perception during line bisection judgment in the healthy brain., Salatino,A.; Poncini,M. et al., (2014), Front Psychol	Hunting for right and left parietal hot spots using single-pulse TMS: modulation of visuospatial perception during line bisection judgment in the healthy brain.	These results are discussed in relation to recent findings on neural networks underlying spatial cognition.	Medscan
FunctionalAssociation: cognition ---- nervous system	Age-Related Changes in Inter-Network Connectivity by Component Analysis., La,C.; Mossahebi,P. et al., (2015), Front Aging Neurosci	Age-Related Changes in Inter-Network Connectivity by Component Analysis.	Even before the onset of noticeable cognitive decline, the neural scaffolds underlying cognitive function undergo considerable change.	Medscan
FunctionalAssociation: cognition ---- nervous system	Load-Dependent Increases in Delay-Period Alpha-Band Power Track the Gating of Task-Irrelevant Inputs to Working Memory., Heinz,A.J.; Johnson,J.S., (2017), Front Hum Neurosci	Load-Dependent Increases in Delay-Period Alpha-Band Power Track the Gating of Task-Irrelevant Inputs to Working Memory.	Studies exploring the role of neural oscillations in cognition have revealed sustained increases in alpha-band power during the delay period of verbal and visual working memory tasks.	Medscan
FunctionalAssociation: cognition ---- nervous system	Insights into the role of somatic mosaicism in the brain., Paquola,A.C.M.; Erwin,J.A. et al., (2017), Curr Opin Syst Biol	Insights into the role of somatic mosaicism in the brain.	The consequences of somatic mosaicism span vast dimensions -from a single-locus variant, to genes and gene networks, to cells, to the interactions of the mosaic cells via neural networks affecting behavior and cognition.	Medscan
FunctionalAssociation: cognition ---- nervous system	The Effects of 10 Hz Transcranial Alternating Current Stimulation on Audiovisual Task Switching., Clayton,M.S.; Yeung,N. et al., (2018), Front Neurosci	The Effects of 10 Hz Transcranial Alternating Current Stimulation on Audiovisual Task Switching.	We discuss possible explanations for these results, as well as their broader implications for current efforts to study the roles of neural oscillations in cognition using tACS.	Medscan
FunctionalAssociation: cognition ---- nervous system	Non-invasive Brain Stimulation: A Paradigm Shift in Understanding Brain Oscillations., Vosskuhl,J.; Strüber,D. et al., (2018), Front Hum Neurosci	Non-invasive Brain Stimulation: A Paradigm Shift in Understanding Brain Oscillations.	Cognitive neuroscience set out to understand the neural mechanisms underlying cognition.	Medscan
FunctionalAssociation: cognition ---- nervous system	Population Dynamics and Long-Term Trajectory of Dendritic Spines., Ozcan,A.S.; Ozcan,M.S., (2018), Front Synaptic Neurosci	Population Dynamics and Long-Term Trajectory of Dendritic Spines.	In addition to learning and memory formation, the connectivity of neural networks affects cognition, perception, and behavior.	Medscan
FunctionalAssociation: cognition ---- nervous system	Network Brain-Computer Interface (nBCI): An Alternative Approach for Cognitive Prosthetics., Buch,V.P.; Richardson,A.G. et al., (2018), Front Neurosci	Network Brain-Computer Interface (nBCI): An Alternative Approach for Cognitive Prosthetics.	Unfortunately, our understanding of the neural mechanisms underlying these cognitive processes remains limited in part due to the extensive individual variability in neural coding and circuit function.	Medscan
FunctionalAssociation: cognition ---- nervous system	Disrupted Brain Network Efficiency and Decreased Functional Connectivity in Multi-sensory Modality Regions in Male Patients With Alcohol Use Disorder., Wang,Y.; Zhao,Y. et al., (2018), Front Hum Neurosci	Disrupted Brain Network Efficiency and Decreased Functional Connectivity in Multi-sensory Modality Regions in Male Patients With Alcohol Use Disorder.	Furthermore, these data provide a potential neural mechanism of impaired cognition in individuals with alcohol use disorder.	Medscan
FunctionalAssociation: cognition ---- nervous system	On the relationship between trait autobiographical episodic memory and spatial navigation., Fan,C.L.; Abdi,H. et al., (2020), Mem Cognit	On the relationship between trait autobiographical episodic memory and spatial navigation.	Influential research has focused on identifying the common neural and behavioural substrates underlying episodic memory (the re-experiencing of specific details from past experiences) and spatial cognition, with some theories proposing that these are supported by the same mechanisms.	Medscan
FunctionalAssociation: cognition ---- nervous system	Probing rapid network reorganization of motor and language functions via neuromodulation and neuroimaging., Hartwigsen,G.; Volz,L.J., (2020), Neuroimage	Probing rapid network reorganization of motor and language functions via neuromodulation and neuroimaging.	These mechanisms may allow for computational flexibility of large-scale neural networks underlying motor and cognitive functions.	Medscan
FunctionalAssociation: cognition ---- nervous system	Correlates of intelligence via resting-state functional connectivity of the amygdala in healthy adults, Li,Y.; Xue,Y.-Z. et al., (2020), Brain Research	Correlates of intelligence via resting-state functional connectivity of the amygdala in healthy adults	These differences may result from the different neural networks mediating different cognitive abilities.	Medscan
FunctionalAssociation: cognition ---- nervous system	Neural compensation in presymptomatic hAPP mouse models of Alzheimer's disease, Ammassari-Teule,M.; Ammassari-Teule,M., (2020), Learning and Memory	Neural compensation in presymptomatic hAPP mouse models of Alzheimer's disease	Overall, these findings suggest that diffuse motor/sensorial/social stimulation that does not dramatically solicit neural networks involved in highest cognitive functions can be beneficial for cognition while intensive solicitation of those networks can be deleterious.	Medscan
FunctionalAssociation: cognition ---- nervous system	Structural determinants of dynamic fluctuations between segregation and integration on the human connectome., Fukushima,M.; Sporns,O., (2020), Commun Biol	Structural determinants of dynamic fluctuations between segregation and integration on the human connectome.	While segregation and integration of neural information in the neocortex are thought to be important for human behavior and cognition, the neural substrates enabling their dynamic fluctuations remain elusive.	Medscan
FunctionalAssociation: cognition ---- nervous system	ACE2 mouse models: a toolbox for cardiovascular and pulmonary research, Jia,H.; Yue,X. et al., (2020), Nature Communications	ACE2 mouse models: a toolbox for cardiovascular and pulmonary research	... in cardiac contractility and dilatation of the left ventricle in response to pressure overload17, increased neointimal formation63, atherosclerotic lesions65 Metabolic: Glucose intolerance and insulin resistance64 Kidney: Increased baseline Ang-II levels, exaggerated kidney damage in a diabetic model62 Musculoskeletal: Reduced GLUT4 and MEF2A expression64, enhanced expression of sarcopenia-as…	Medscan
FunctionalAssociation: cognition ---- nervous system	Multiple midfrontal thetas revealed by source separation of simultaneous MEG and EEG, Zuure,M.B.; Tiesinga,P.H.E. et al., (2020), Journal of Neuroscience	Multiple midfrontal thetas revealed by source separation of simultaneous MEG and EEG	In addition to contributing to the cognitive control literature, we demonstrate both the feasibility and the necessity of signal demixing to understand the narrowband neural dynamics underlying cognitive processes.	Medscan
FunctionalAssociation: cognition ---- nervous system	Mechanisms of Modulation of Automatic Scapulothoracic Muscle Contraction Timings., Contemori,S.; Panichi,R. et al., (2020), J Mot Behav	Mechanisms of Modulation of Automatic Scapulothoracic Muscle Contraction Timings.	Intriguingly, the shoulder abduction may represent a powerful, non-invasive, and straightforward tool to deepen the understanding of the neural basis underlying the voluntary motor command modulation of the out-of-volition automatic muscle contractions.	Medscan
FunctionalAssociation: cognition ---- nervous system	Neurobiological evidence of longer-term physical activity interventions on mental health outcomes and cognition in young people: A systematic review of randomised controlled trials, Heinze,K.; Cumming,J. et al., (2020), Neuroscience and Biobehavioral Reviews	Neurobiological evidence of longer-term physical activity interventions on mental health outcomes and cognition in young people: A systematic review of randomised controlled trials	With consistent and sustained exposure, exercise might boost psychological and cognition outcomes, which eventually might have a tranquilising effect on the nervous system.	Medscan
FunctionalAssociation: cognition ---- nervous system	Chronic heroin use disorder and the brain: Current evidence and future implications, Tolomeo,S.; Steele,J.D. et al., (2020), Progress in Neuropsychopharmacology & Biological Psychiatry	Chronic heroin use disorder and the brain: Current evidence and future implications	Notably, these brain structure abnormalities are located in neural regions/networks associated with executive and attentional cognitive functions, such as the dorsolateral prefrontal cortex, anterior cingulate cortex and medio-temporal cortices.	Medscan
FunctionalAssociation: cognition ---- nervous system	Saliva microrna biomarkers of cumulative concussion, Hicks,S.D.; Zhen,K.J. et al., (2020), International Journal of Molecular Sciences	Saliva microrna biomarkers of cumulative concussion	Regardless of the responsible mechanisms, evidence shows that individuals with a history of concussive injury experience disrupted neural functioning associated with cognition and regulatory processes [23,24].	Medscan
FunctionalAssociation: cognition ---- nervous system	Sensory Island Task (SIT): A New Behavioral Paradigm to Study Sensory Perception and Neural Processing in Freely Moving Animals, Ferreiro,D.N.; Amaro,D. et al., (2020), Frontiers in Behavioral Neuroscience	Sensory Island Task (SIT): A New Behavioral Paradigm to Study Sensory Perception and Neural Processing in Freely Moving Animals	Understanding how specific behaviors (reflexes, motor patterns, sensory representations, subjective perception, or cognitive functions) arise from neural processing is a primary goal of neuroscience.	Medscan
FunctionalAssociation: cognition ---- nervous system	Variational Online Learning of Neural Dynamics., Zhao,Y.; Park,I.M., (2020), Front Comput Neurosci	Variational Online Learning of Neural Dynamics.	New technologies for recording the activity of large neural populations during complex behavior provide exciting opportunities for investigating the neural computations that underlie perception, cognition, and decision-making.	Medscan
FunctionalAssociation: cognition ---- nervous system	Utilizing transcranial alternating current stimulation and functional neuroimaging to investigate human sensory adaptation, Meehan,C.E.; Meehan,C.E. et al., (2020), Journal of Neurophysiology	Utilizing transcranial alternating current stimulation and functional neuroimaging to investigate human sensory adaptation	Cortical rhythmic activity (i.e., neural oscillations) is important for a variety of cognitive functions, and theta (4 – 8 Hz), alpha (8 –13 Hz), and gamma (30+ Hz) are different types of oscillations that contribute to cognitive processes such as visual processing, attention, and somatosensation (Bas ̧ar et al. 2001).	Medscan
FunctionalAssociation: cognition ---- nervous system	Improvements in Cognition, Graded Symptom Checklist Score, Balance and Memory Following Neurological Rehabilitation for a 58-year-old Male Patient with Post-Concussion Syndrome: Case Report., Forrester,B.; Kalambaheti,E. et al., (2020), Neurology	Improvements in Cognition, Graded Symptom Checklist Score, Balance and Memory Following Neurological Rehabilitation for a 58-year-old Male Patient with Post-Concussion Syndrome: Case Report.	To suggest the efficacy of multi-modal, intensive, neurologic rehabilitation approaches to improve cognition, balance, and cognitive impairment in patients with post-concussion syndrome.	Medscan
FunctionalAssociation: cognition ---- nervous system	The thalamus integrates the macrosystems of the brain to facilitate complex, adaptive brain network dynamics, Shine,J.M., (2020), Progress in Neurobiology	The thalamus integrates the macrosystems of the brain to facilitate complex, adaptive brain network dynamics	To achieve distributed, complex, adaptive dynamics, the microscopic elements of the brain coordinate their activity into neural coalitions that ultimately facilitate cognition and behaviour.	Medscan
FunctionalAssociation: cognition ---- nervous system	An association between resting state EEG parameters and the severity of topiramate-related cognitive impairment, Barkley,C.M.; Hu,Z. et al., (2020), Epilepsy & Behavior	An association between resting state EEG parameters and the severity of topiramate-related cognitive impairment	Exclusion criteria were: cardiovascular, endocrine, hematopoietic, hepatic, neurologic, psychiatric, or renal disease; a history of drug or alcohol abuse within the past five years; the use of concomitant medications known to affect cognitive function (including antidepressants, anxiolytics, psycho-stimulants, analgesics, and antipsychotics); prior history of hypersensitivity to Topiramate, Loraz…	Medscan
FunctionalAssociation: cognition ---- nervous system	Zerumbone augments cognitive enhancement potentials of EPA+DHA: Insight from a hyperlipidaemic rat model, Uppin,V.; Acharya,P. et al., (2020), British Journal of Nutrition	Zerumbone augments cognitive enhancement potentials of EPA+DHA: Insight from a hyperlipidaemic rat model	Though the potentials of EPA + DHA as neural signal modulators to improve cognition is well established(24), its intervening efficacy on ...	Medscan
FunctionalAssociation: cognition ---- nervous system	Altered fronto-occipital connectivity during visual selective attention in regular cannabis users., Rangel-Pacheco,A.; Lew,B.J. et al., (2021), Psychopharmacology (Berl)	Altered fronto-occipital connectivity during visual selective attention in regular cannabis users.	Understanding the neural dynamics in chronic, regular cannabis users may provide insight on how long-term and/or frequent use may affect neural networks underlying cognitive processes.	Medscan
FunctionalAssociation: cognition ---- nervous system	Gut microbiota, immunity and pain., Santoni,M.; Miccini,F. et al., (2021), Immunol Lett	Gut microbiota, immunity and pain.	The interplay between microbiota and nervous system has been associated with a variety of diseases, including stress, anxiety, depression and cognition.	Medscan
FunctionalAssociation: cognition ---- nervous system	Slow-wave activity and sigma activities are associated with psychomotor development at 8 months of age, Satomaa,A.-L.; Huupponen,E. et al., (2020), Sleep	Slow-wave activity and sigma activities are associated with psychomotor development at 8 months of age	The age-dependent changes in spindle features are thought to reflect the maturation of the thalamocortical system [19], including the neural structures related to cognitive ability [21], which justifies their correlations with cognitive performance.	Medscan
FunctionalAssociation: cognition ---- nervous system	Conservative and liberal attitudes drive polarized neural responses to political content, Leong,Y.C.; Chen,J. et al., (2020), Proceedings of the National Academy of Sciences of the United States of America	Conservative and liberal attitudes drive polarized neural responses to political content	Our study introduces an approach for investigating the neural processes underlying political cognition.	Medscan
FunctionalAssociation: cognition ---- nervous system	GIRK channels in Alzheimer's disease, Miniaci,M.C.; Lieberman,O.J. et al., (2020), Aging	GIRK channels in Alzheimer's disease	Another important feature of G protein-coupled inwardly rectifying K+ channels is that they represent a site of convergence for different neuro-modulators permitting continuous adaptation to the current task and promoting the refinement of the neural network required for memory storage and higher cognitive functions.	Medscan
FunctionalAssociation: cognition ---- nervous system	The Potential Contribution of Chronic Pain and Common Chronic Pain Conditions to Subsequent Cognitive Decline, New Onset Cognitive Impairment, and Incident Dementia: A Systematic Review and Conceptual Model for Future Research, Innes,K.E.; Sambamoorthi,U., (2020), Journal of Alzheimer's Disease	The Potential Contribution of Chronic Pain and Common Chronic Pain Conditions to Subsequent Cognitive Decline, New Onset Cognitive Impairment, and Incident Dementia: A Systematic Review and Conceptual Model for Future Research	Because the neural systems involved in memory and cognition are closely linked to those involved in pain processing, these systems may affect one another reciprocally [76, 80] disrupting cognitive processing and contributing to a downward spiral of continuing pain, adverse neurostructural changes, and deteriorating cognitive function.	Medscan
FunctionalAssociation: cognition ---- nervous system	The Potential Contribution of Chronic Pain and Common Chronic Pain Conditions to Subsequent Cognitive Decline, New Onset Cognitive Impairment, and Incident Dementia: A Systematic Review and Conceptual Model for Future Research, Innes,K.E.; Sambamoorthi,U., (2020), Journal of Alzheimer's Disease	The Potential Contribution of Chronic Pain and Common Chronic Pain Conditions to Subsequent Cognitive Decline, New Onset Cognitive Impairment, and Incident Dementia: A Systematic Review and Conceptual Model for Future Research	The neural systems involved in memory and cognition are closely linked to those involved in pain processing and likely affect one another reciprocally [76, 80], disrupting cognitive processing and contributing to a vicious cycle of continuing pain, adverse neurostruc-tural changes, and deteriorating cognitive function [83].	Medscan
FunctionalAssociation: cognition ---- nervous system	A bigger brain for a more complex environment, Di Porzio,U., (2020), Reviews in the Neurosciences	A bigger brain for a more complex environment	In the brain, epigenetic processes could be a way in which the experience-dependent changes acquired in cognition and behavior are permanently fixed in the nervous system.	Medscan
FunctionalAssociation: cognition ---- nervous system	Spatiotemporal Coding in the Macaque Supplementary Eye Fields: Landmark Influence in the Target-to-Gaze Transformation., Bharmauria,V.; Sajad,A. et al., (2021), eNeuro	Spatiotemporal Coding in the Macaque Supplementary Eye Fields: Landmark Influence in the Target-to-Gaze Transformation.	Eye-centered (egocentric) and landmark-centered (allocentric) visual signals influence spatial cognition, navigation, and goal-directed action, but the neural mechanisms that integrate these signals for motor control are poorly understood.	Medscan
FunctionalAssociation: cognition ---- nervous system	Modeling statistical dependencies in multi-region spike train data., Keeley,S.L.; Zoltowski,D.M. et al., (2020), Curr Opin Neurobiol	Modeling statistical dependencies in multi-region spike train data.	Neural computations underlying cognition and behavior rely on the coordination of neural activity across multiple brain areas.	Medscan
FunctionalAssociation: cognition ---- nervous system	What gaze direction can tell us about cognitive processes in invertebrates, Winsor,A.M.; Pagoti,G.F. et al., (2020), Biochemical and Biophysical Research Communications	What gaze direction can tell us about cognitive processes in invertebrates	Within invertebrates, the potential for comparative studies is rich, given the sheer diversity of species and visual systems, the availability of closely related species that are in very different visual habitats, the availability of distantly related species facing similar visual challenges, and our growing understanding of underlying neural structures that influence both cognitive processes and…	Medscan
FunctionalAssociation: cognition ---- nervous system	Glioma-Induced Disruption of Resting-State Functional Connectivity and Amplitude of Low-Frequency Fluctuations in the Salience Network., Yang,J.; Gohel,S. et al., (2021), AJNR Am J Neuroradiol	Glioma-Induced Disruption of Resting-State Functional Connectivity and Amplitude of Low-Frequency Fluctuations in the Salience Network.	The purpose of this study was to investigate the effect of glioma presence and tumor characteristics on resting-state functional connectivity and amplitude of low-frequency fluctuations of the salience network, a key neural network associated with cognition.	Medscan
FunctionalAssociation: cognition ---- nervous system	Separating vascular and neuronal effects of age on fMRI BOLD signals: Neurovascular ageing, Tsvetanov,K.A.; Rowe,J.B. et al., (2021), Philosophical Transactions of the Royal Society B: Biological Sciences	Separating vascular and neuronal effects of age on fMRI BOLD signals: Neurovascular ageing	While neuroimaging has led to advances in knowledge about relationships between neural function and cognition, the effects of age on these interactions are ...	Medscan
FunctionalAssociation: cognition ---- nervous system	Integrated information theory does not make plant consciousness more convincing, Mallatt,J.; Taiz,L. et al., (2021), Biochemical and Biophysical Research Communications	Integrated information theory does not make plant consciousness more convincing	The problem is, if we extend words and concepts like "sentience/consciousness," "cognition," and "intelligence" to all living matter, then we will need different terms for what we now call sentience, cognition, and intelligence in the multicellular organisms that have a nervous system and a relevant inner representation of their experiences.	Medscan
FunctionalAssociation: cognition ---- nervous system	The Effect of Reviewers' Self-Disclosure of Personal Review Record on Consumer Purchase Decisions: An ERPs Investigation., Liu,J.; Mo,Z. et al., (2020), Front Psychol	The Effect of Reviewers' Self-Disclosure of Personal Review Record on Consumer Purchase Decisions: An ERPs Investigation.	The current study investigated whether the disclosure of personal review record influenced consumers' information processing and decision making by adopting event-related potentials measures, as event-related potentials allow for a nuanced examination of the neural mechanisms that underlie cognitive processes.	Medscan
FunctionalAssociation: cognition ---- nervous system	Connecting the visual deficit to motor improvement in Parkinson's via art therapy, Ba,F., (2021), Parkinsonism and Related Disorders	Connecting the visual deficit to motor improvement in Parkinson's via art therapy	It has been suggested that artistic activities depend on neural functions related to integration of cognition (attention, creativity, abstraction, symbolic language, and associative ideation), emotional and interpersonal skills, and motor function during the activity [ ].	Medscan
FunctionalAssociation: cognition ---- nervous system	Polygenic burden has broader impact on health, cognition, and socioeconomic outcomes than most rare and high-risk copy number variants., Saarentaus,E.C.; Havulinna,A.S. et al., (2021), Mol Psychiatry	Polygenic burden has broader impact on health, cognition, and socioeconomic outcomes than most rare and high-risk copy number variants.	To estimate the phenotypic differences between Copy number variant carriers and non-carriers regarding general health and well-being, we compared the impact of severe neurological and psychiatric disorder-associated Copy number variants on health, cognition, and socioeconomic phenotypes to the impact of three genome-wide polygenic risk score in two Finnish cohorts (FINRISK, n = 23,053 and NFBC196…	Medscan
FunctionalAssociation: cognition ---- nervous system	Central nervous activity during implicit processing of emotional face expressions in fibromyalgia syndrome, Fischer-Jbali,L.R.; Montoro,C.I. et al., (2021), Brain Research	Central nervous activity during implicit processing of emotional face expressions in fibromyalgia syndrome	This suggests that in Fibromyalgia syndrome the neural mechanisms underlying higher cognitive processes are particularly susceptible to emotional influences.	Medscan
FunctionalAssociation: cognition ---- nervous system	Clusterin secreted from astrocyte promotes excitatory synaptic transmission and ameliorates Alzheimer’s disease neuropathology, Chen,F.; Swartzlander,D.B. et al., (2021), Molecular Neurodegeneration	Clusterin secreted from astrocyte promotes excitatory synaptic transmission and ameliorates Alzheimer’s disease neuropathology	The C allele is also associated with faster cognitive decline in presymptomatic stages of Alzheimer’s disease [9], poorer memory scores in both Alzheimer’s disease and non-demented elderly [10], as well as altered brain structure and circuit activity in young healthy adults [11, 12], suggesting that changes of neural network early in life may affect cognitive function and Alzheimer’s disease prog…	Medscan
FunctionalAssociation: cognition ---- nervous system	Actigraphic sleep duration and fragmentation in older women: Associations with performance across cognitive domains, Spira,A.P.; Stone,K.L. et al., (2017), Sleep	Actigraphic sleep duration and fragmentation in older women: Associations with performance across cognitive domains	Another possibility is that the associations we observed between disturbed sleep and cognition simply reflect brain changes attributable to Alzheimer’s disease or other neurological illnesses that affect both sleep and cognitive function.	Medscan
FunctionalAssociation: cognition ---- nervous system	Cognitive function: holarchy or holacracy?, Birle,C.; Slavoaca,D. et al., (2021), Neurological Sciences	Cognitive function: holarchy or holacracy?	Cognitive function as a result of neural connectivity—a dynamic system interplay between different anticorrelated processes	Medscan
FunctionalAssociation: cognition ---- nervous system	Brain connectomics applied to oncological neuroscience: from a traditional surgical strategy focusing on glioma topography to a meta-network approach., Duffau,H., (2021), Acta Neurochir (Wien)	Brain connectomics applied to oncological neuroscience: from a traditional surgical strategy focusing on glioma topography to a meta-network approach.	Adaptive behavior is actually mediated by constant changes in interactions within and across large-scale delocalized neural systems underlying conation, cognition, and emotion.	Medscan
FunctionalAssociation: cognition ---- nervous system	The effect of lead exposure on autism development, Goel,A.; Aschner,M., (2021), International Journal of Molecular Sciences	The effect of lead exposure on autism development	This over-sufficiency has been linked to several neurological issues affecting cognitive ability, memory, and social interaction such as Parkinson’s disease [30].	Medscan
FunctionalAssociation: cognition ---- nervous system	Hippocampal transcriptome deconvolution reveals differences in cell architecture of not demented elderly subjects underwent late-life physical activity., Sanfilippo,C.; Musumeci,G. et al., (2021), J Chem Neuroanat	Hippocampal transcriptome deconvolution reveals differences in cell architecture of not demented elderly subjects underwent late-life physical activity.	Recent findings demonstrated that physical exercise has a powerful role in improving cognitive function and delaying age-associated neurological decline.	Medscan
FunctionalAssociation: cognition ---- nervous system	Searchlight Classification Informative Region Mixture Model (SCIM): Identification of Cortical Regions Showing Discriminable BOLD Patterns in Event-Related Auditory fMRI Data., Urbschat,A.; Uppenkamp,S. et al., (2020), Front Neurosci	Searchlight Classification Informative Region Mixture Model (SCIM): Identification of Cortical Regions Showing Discriminable BOLD Patterns in Event-Related Auditory fMRI Data.	Multi-voxel pattern analysis methods are commonly used in neuroimaging to investigate BOLD responses corresponding to neural activation associated with specific cognitive tasks.	Medscan
FunctionalAssociation: cognition ---- nervous system	Reward-related choices determine information timing and flow across macaque lateral prefrontal cortex, Tang,H.; Bartolo,R. et al., (2021), Nature Communications	Reward-related choices determine information timing and flow across macaque lateral prefrontal cortex	Other studies have used approaches similar to ours and identified a specific neural signal related to the executive control of cognition that is transmitted across cortical areas71.	Medscan
FunctionalAssociation: cognition ---- nervous system	Bilingualism and domain-general cognitive functions from a neural perspective: A systematic review., Tao,L.; Wang,G. et al., (2021), Neurosci Biobehav Rev	Bilingualism and domain-general cognitive functions from a neural perspective: A systematic review.	The evidence indicates that a) bilingual language control likely entails neural mechanisms responsible for domain-general cognitive functions; b) bilingual experiences impact neural responses to domain-general cognitive functions; and c) bilingual experiences impact non-task-related brain function (both resting-state and metabolic function) as well as aspects of brain structure (both macrostructu…	Medscan
FunctionalAssociation: cognition ---- nervous system	Longitudinal genetic studies of cognitive characteristics., Mustafin,R.N.; Kazantseva,A.V. et al., (2020), Vavilovskii Zhurnal Genet Selektsii	Longitudinal genetic studies of cognitive characteristics.	The association between cognitive functioning and genes, which have been previously involved in developing psychiatric disorders (MEF2C, CYP2D6, FAM109B, SEPT3, NAGA, TCF20, NDUFA6 genes), was revealed, thus indicating the role of the similar mechanisms of genetic and neural networks in both normal cognition and cognitive impairment.	Medscan
FunctionalAssociation: cognition ---- nervous system	Thyroid hormone: sex-dependent role in nervous system regulation and disease., Baksi,S.; Pradhan,A., (2021), Biol Sex Differ	Thyroid hormone: sex-dependent role in nervous system regulation and disease.	Alteration of thyroid hormone level in the body can lead to nervous system-related problems linked to cognition, visual attention, visual processing, motor skills, language, and memory skills.	Medscan
FunctionalAssociation: cognition ---- nervous system	Proteomic insights into synaptic signaling in the brain: the past, present and future, Xu,Y.; Song,X. et al., (2021), Molecular Brain	Proteomic insights into synaptic signaling in the brain: the past, present and future	that mutations in these proteins were related to 133 neurological and psychiatric diseases and were particularly enriched in neural phenotypes involving cognition and motor functions [52].	Medscan
FunctionalAssociation: cognition ---- nervous system	A Comprehensive Analysis of Multilayer Community Detection Algorithms for Application to EEG-Based Brain Networks., Puxeddu,M.G.; Petti,M. et al., (2021), Front Syst Neurosci	A Comprehensive Analysis of Multilayer Community Detection Algorithms for Application to EEG-Based Brain Networks.	Identifying the modular structure in multilayer brain networks represents a gateway toward a deeper understanding of neural processes underlying cognition.	Medscan
FunctionalAssociation: cognition ---- nervous system	A narrative review of preventive measures for postoperative delirium in older adults., Shaji,P.; McCabe,C., (2021), Br J Nurs	A narrative review of preventive measures for postoperative delirium in older adults.	Postoperative delirium is an acute neurological condition associated with changes in cognition and attention and disorganised thinking.	Medscan
FunctionalAssociation: cognition ---- nervous system	Relationship between post-traumatic amnesia and white matter integrity in traumatic brain injury using tract-based spatial statistics., Cho,M.J.; Jang,S.H., (2021), Sci Rep	Relationship between post-traumatic amnesia and white matter integrity in traumatic brain injury using tract-based spatial statistics.	post-traumatic amnesia duration was related to the injury severity of eight neural structures, each of which is involved in the cognitive functioning of patients with traumatic brain injury.	Medscan
FunctionalAssociation: cognition ---- nervous system	Oscillation-based connectivity architecture is dominated by an intrinsic spatial organization, not cognitive state or frequency, Mostame,P.; Sadaghiani,S. et al., (2021), Journal of Neuroscience	Oscillation-based connectivity architecture is dominated by an intrinsic spatial organization, not cognitive state or frequency	The strong spatial stability in our study (r = 0.69; mean over all cross-state comparisons of phase coupling within frequencies) is especially surprising in light of the role of neural oscillations in rapid cognitive processes.	Medscan
FunctionalAssociation: cognition ---- nervous system	Dynamics of fMRI patterns reflect sub-second activation sequences and reveal replay in human visual cortex, Wittkuhn,L.; Schuck,N.W. et al., (2021), Nature Communications	Dynamics of fMRI patterns reflect sub-second activation sequences and reveal replay in human visual cortex	Many cognitive processes are underpinned by rapidly changing neural activation patterns.	Medscan
FunctionalAssociation: cognition ---- nervous system	Tumor attention networks: Better feature selection, better tumor segmentation., Pang,S.; Du,A. et al., (2021), Neural Netw	Tumor attention networks: Better feature selection, better tumor segmentation.	However, an arbitrary stacking of feature maps makes convolutional neural networks quite inconsistent in imitating the cognition and the visual attention of human beings for a specific visual task.	Medscan
FunctionalAssociation: cognition ---- nervous system	Distinct Regionalization Patterns of Cortical Morphology are Associated with Cognitive Performance Across Different Domains., Palmer,C.E.; Zhao,W. et al., (2021), Cereb Cortex	Distinct Regionalization Patterns of Cortical Morphology are Associated with Cognitive Performance Across Different Domains.	However, it is unclear if there is a consistent neural substrate underlying many cognitive processes.	Medscan
FunctionalAssociation: cognition ---- nervous system	The impact of mild-to-severe hearing loss on the neural dynamics serving verbal working memory processing in children., Heinrichs-Graham,E.; Walker,E.A. et al., (2021), Neuroimage Clin	The impact of mild-to-severe hearing loss on the neural dynamics serving verbal working memory processing in children.	Despite the growing literature investigating the impact of hearing loss on cognitive and language development, studies of the neural dynamics that underlie these cognitive processes are notably absent.	Medscan
FunctionalAssociation: cognition ---- nervous system	Combined structural and diffusion tensor imaging detection of ischemic injury in moyamoya disease: Relation to disease advancement and cerebral hypoperfusion, Kazumata,K.; Tokairin,K. et al., (2021), Journal of Neurosurgery	Combined structural and diffusion tensor imaging detection of ischemic injury in moyamoya disease: Relation to disease advancement and cerebral hypoperfusion	Thus, combined structural MRI and diffusion tensor imaging are potentially useful for tracking the neural integrity of key neural substrates associated with cognitive function and detecting subtle anatomical changes associated with persistent ischemia, as well as disease progression. https://thejns.org/doi/abs/10.3171/2020.1.JNS193260 KEYWORDS cerebral blood flow; cognitive disorder; diffusion te…	Medscan
FunctionalAssociation: cognition ---- nervous system	Age-related disintegration in functional connectivity: Evidence from Reference Ability Neural Network (RANN) cohort., Argiris,G.; Stern,Y. et al., (2021), Neuropsychologia	Age-related disintegration in functional connectivity: Evidence from Reference Ability Neural Network (RANN) cohort.	Furthermore, the effect of age on total cognition was significantly mediated by neural construct validity.	Medscan
FunctionalAssociation: cognition ---- nervous system	Challenges on cyclic nucleotide phosphodiesterases imaging with positron emission tomography: Novel radioligands and (pre-)clinical insights since 2016, Schröder,S.; Schröder,S. et al., (2021), International Journal of Molecular Sciences	Challenges on cyclic nucleotide phosphodiesterases imaging with positron emission tomography: Novel radioligands and (pre-)clinical insights since 2016	Out of this compound series, r1o1le in cognition-related neural function and can promote beneficial effects on cognition [ C]13 is suggested to be the most appropriate PDE4D radioligand and thus, possibly will and memory in both physiological and pathophysiological conditions [70].	Medscan
FunctionalAssociation: cognition ---- nervous system	Challenges on cyclic nucleotide phosphodiesterases imaging with positron emission tomography: Novel radioligands and (pre-)clinical insights since 2016, Schröder,S.; Schröder,S. et al., (2021), International Journal of Molecular Sciences	Challenges on cyclic nucleotide phosphodiesterases imaging with positron emission tomography: Novel radioligands and (pre-)clinical insights since 2016	Nev- ertheless, pharmacological inhibition of PDE5 activity in the brain is suggested to play an important role in cognition-related neural function and can promote beneficial effects on cognition and memory in both physiological and pathophysiological conditions [70].	Medscan
FunctionalAssociation: cognition ---- nervous system	Cognitive Performance in Relapsing-Remitting Multiple Sclerosis: At Risk or Impaired?, Altieri,M.; Fratino,M. et al., (2021), Dementia and Geriatric Cognitive Disorders	Cognitive Performance in Relapsing-Remitting Multiple Sclerosis: At Risk or Impaired?	The exclusion criteria were as follows: neurological, psychiatric, or medical conditions besides multiple sclerosis and depression that might affect cognition; a history of learning disabilities; seizures; uncorrected visual acuity problems; corticosteroid treatment within 2 months of enrollment; current multiple sclerosis exacerbation; and current use of legal or illegal drugs that could impact …	Medscan
FunctionalAssociation: cognition ---- nervous system	Cognitive and motor performances in dual task in patients with chronic obstructive pulmonary disease: a comparative study, Ozsoy,I.; Ozsoy,G. et al., (2021), Irish Journal of Medical Science	Cognitive and motor performances in dual task in patients with chronic obstructive pulmonary disease: a comparative study	The exclusion criterion was the inability to perform motor and cognitive tasks due to a neurological, orthopedic, or cognitive problem.	Medscan
FunctionalAssociation: cognition ---- nervous system	Altered fronto-occipital connectivity during visual selective attention in regular cannabis users, Rangel-Pacheco,A.; Lew,B.J. et al., (2021), Psychopharmacology	Altered fronto-occipital connectivity during visual selective attention in regular cannabis users	Quantifying the altered neural dynamics in chronic cannabis users may provide insight on how long-term and/or frequent use may affect neural networks underlying critical cognitive processes.	Medscan
FunctionalAssociation: cognition ---- nervous system	Altered fronto-occipital connectivity during visual selective attention in regular cannabis users, Rangel-Pacheco,A.; Lew,B.J. et al., (2021), Psychopharmacology	Altered fronto-occipital connectivity during visual selective attention in regular cannabis users	Although there is a body of research investigating the effects of cannabis on brain structure and function, few studies have investigated the impact of cannabis use on the neural dynamics underlying cognitive processes.	Medscan
FunctionalAssociation: cognition ---- nervous system	Toward integrative approaches to study the causal role of neural oscillations via transcranial electrical stimulation, Beliaeva,V.; Savvateev,I. et al., (2021), Nature Communications	Toward integrative approaches to study the causal role of neural oscillations via transcranial electrical stimulation	Taken together, we believe that adopting more precise quantitative models at the different levels of analyses (see “Models” in Fig. 3) could lead to deeper and more precise understanding about the feasibility of transcranial electrical stimulation as a tool to study the causal role of neural oscillations on cognition and behavior.	Medscan
FunctionalAssociation: cognition ---- nervous system	Efficacy of exercise rehabilitation program accompanied by experiential music for recovery of aphasia in single cerebrovascular accidents: a randomized controlled trial, Aravantinou-Fatorou,K.; Fotakopoulos,G. et al., (2021), Irish Journal of Medical Science	Efficacy of exercise rehabilitation program accompanied by experiential music for recovery of aphasia in single cerebrovascular accidents: a randomized controlled trial	It is well known that music listening stimulates a variety of neural networks in brain areas which are critical for emotion, cognition, and motor functions [28].	Medscan
FunctionalAssociation: cognition ---- nervous system	rTMS alleviates cognitive and neural oscillatory deficits induced by hindlimb unloading in mice via maintaining balance between glutamatergic and GABAergic systems., Xu,X.; Xiang,S. et al., (2021), Brain Res Bull	rTMS alleviates cognitive and neural oscillatory deficits induced by hindlimb unloading in mice via maintaining balance between glutamatergic and GABAergic systems.	Neural oscillations and their interactions are involved in cognitive functions and support the communication of neural information.	Medscan
FunctionalAssociation: cognition ---- nervous system	Adult outcome of preterm birth: Implications for neurodevelopmental theories of psychosis, Vanes,L.D.; Murray,R.M. et al., (2021), Schizophrenia Research	Adult outcome of preterm birth: Implications for neurodevelopmental theories of psychosis	While not all studies show differences in cognitive performance between preterm and term-born adults, there is substantial evidence that cognitive abilities are associated with neural abnormalities in those born preterm, both during development ( ; ; ; ; ) and in adulthood ( ; ; ; ; ).	Medscan
FunctionalAssociation: cognition ---- nervous system	Direct Electrical Stimulation of the Human Brain Has Inverse Effects on the Theta and Gamma Neural Activities., Lech,M.; Berry,B. et al., (2021), IEEE Trans Biomed Eng	Direct Electrical Stimulation of the Human Brain Has Inverse Effects on the Theta and Gamma Neural Activities.	Our goal was to analyze the electrophysiological response to direct electrical stimulation systematically applied at a wide range of parameters and anatomical sites, with particular focus on neural activities associated with memory and cognition.	Medscan
FunctionalAssociation: cognition ---- nervous system	Cognition and chronic pain: An analysis on community-dwelling elderly caregivers and non-caregivers, Terassi,M.; Ottaviani,A.C. et al., (2021), Arquivos de Neuro-Psiquiatria	Cognition and chronic pain: An analysis on community-dwelling elderly caregivers and non-caregivers	This may have been due to possible interaction between the neural systems involved in cognition and the pain modulation system.	Medscan
FunctionalAssociation: cognition ---- nervous system	Dorsal anterior cingulate cortex encodes the integrated incentive motivational value of cognitive task performance, Yee,D.M.; Crawford,J.L. et al., (2021), Journal of Neuroscience	Dorsal anterior cingulate cortex encodes the integrated incentive motivational value of cognitive task performance	We found novel evidence that dorsal ACC represents the integrated subjective motivational value of bundled primary and secondary incentives and, moreover, that this bundled neural signal is associated with changes in motivated cognitive task performance.	Medscan
FunctionalAssociation: cognition ---- nervous system	Toward robust functional neuroimaging genetics of cognition, Udden,J.; Hulten,A. et al., (2019), Journal of Neuroscience	Toward robust functional neuroimaging genetics of cognition	Perhaps task-based functional MRI , indexing neural activation related to particular cognitive processes, holds greater promise for bridging to genetics?	Medscan
FunctionalAssociation: cognition ---- nervous system	Mammillothalamic disconnection alters hippocampocortical oscillatory activity and microstructure: Implications for diencephalic amnesia, Dillingham,C.M.; Milczarek,M.M. et al., (2019), Journal of Neuroscience	Mammillothalamic disconnection alters hippocampocortical oscillatory activity and microstructure: Implications for diencephalic amnesia	Indeed, such excessive synchrony is thought to reduce information coding capacity (Cagnan et al., 2015), whereas increased regional connectivity has been observed in neurological conditions linked to impaired cognitive ability (Hawellek et al., 2011; Gardini et al., 2015).	Medscan
FunctionalAssociation: cognition ---- nervous system	A heteromodal word-meaning binding site in the visual word form area under top-down frontoparietal control, Qin,L.; Shu,S. et al., (2021), Journal of Neuroscience	A heteromodal word-meaning binding site in the visual word form area under top-down frontoparietal control	Recent research proposed controlled semantic cognition framework wherein semantic cognition is dependent on two principal interacting neural systems: one for semantic representation and another for controlling the activity within the representational system according to specific contexts (Lambon Ralph et al., 2017).	Medscan
FunctionalAssociation: cognition ---- nervous system	Robust associative learning is sufficient to explain the structural and dynamical properties of local cortical circuits, Zhang,D.; Zhang,C. et al., (2019), Journal of Neuroscience	Robust associative learning is sufficient to explain the structural and dynamical properties of local cortical circuits	The ability of neural networks to associate successive states of network activity lies at the basis of many cognitive functions.	Medscan
FunctionalAssociation: cognition ---- nervous system	Transcranial Direct Current Stimulation and Cognition in Neuropsychiatric Disorders: Systematic Review of the Evidence and Future Directions, Ciullo,V.; Spalletta,G. et al., (2021), Neuroscientist	Transcranial Direct Current Stimulation and Cognition in Neuropsychiatric Disorders: Systematic Review of the Evidence and Future Directions	Given the incomplete understanding of the neural bases underlying impaired cognition, and the mandatory need to develop novel therapeutic strategies to improve clinical outcomes, we critically reviewed major confounding factors possibly contributing to mixed results in this field, as to delineate future directions for Transcranial direct current stimulation research and treatment purposes.	Medscan
FunctionalAssociation: cognition ---- nervous system	Two views on the cognitive brain, Barack,D.L.; Barack,D.L. et al., (2021), Nature Reviews Neuroscience	Two views on the cognitive brain	Such neural computations are performed over representations in the expanded sense and underlie cognition, resulting in changes in overt behaviour or internal systems.	Medscan
FunctionalAssociation: cognition ---- nervous system	Tet3 ablation in adult brain neurons increases anxiety-like behavior and regulates cognitive function in mice, Antunes,C.; Da Silva,J.D. et al., (2021), Molecular Psychiatry	Tet3 ablation in adult brain neurons increases anxiety-like behavior and regulates cognitive function in mice	In fact most of neural regions related with modulation of emotional behavior are also involved in cognitive processes, such as the hippocampus and the prefrontal cortex [20].	Medscan
FunctionalAssociation: cognition ---- nervous system	Cognition and Pain: A Review., Khera,T.; Rangasamy,V., (2021), Front Psychol	Cognition and Pain: A Review.	There could be a possible close link between neural systems involved in cognition and pain processing, and studies have reported an association between pain and cognitive impairment.	Medscan
FunctionalAssociation: cognition ---- nervous system	Multimorbidity and Subjective Cognitive Complaints: Findings from 48 Low-and Middle-Income Countries of the World Health Survey 2002-2004, Koyanagi,A.; Jacob,L. et al., (2021), Journal of Alzheimer's Disease	Multimorbidity and Subjective Cognitive Complaints: Findings from 48 Low-and Middle-Income Countries of the World Health Survey 2002-2004	Due to the close link between neural systems involved in cognition and pain processing, they may mutually modulate each other [34], and this may explain our findings on chronic back pain and greater Subjective cognitive complaints.	Medscan
FunctionalAssociation: cognition ---- nervous system	Movement as a positive modulator of aging, Bičíková,M.; Máčová,L. et al., (2021), International Journal of Molecular Sciences	Movement as a positive modulator of aging	Thus, physical activity has a positive effect on the nervous system, resulting in better cognitive functions.	Medscan
FunctionalAssociation: cognition ---- nervous system	Forebrain glutamatergic neuron-specific Ctcf deletion induces reactive microgliosis and astrogliosis with neuronal loss in adult mouse hippocampus, Kwak,J.-H.; Lee,K., (2021), BMB Reports	Forebrain glutamatergic neuron-specific Ctcf deletion induces reactive microgliosis and astrogliosis with neuronal loss in adult mouse hippocampus	In addition, neural CTCF plays an important role in cognitive processes with experience-dependent expression of key learning genes, such as Arc and brain-derived neurotrophic factor (6) and CTCF-mediated gene expression is required for normal functioning of the hippocampal-cortical networks for recent and long-term memory in adult mice (7).	Medscan
FunctionalAssociation: cognition ---- nervous system	Enhanced H3K4 Trimethylation in TNF-α Promoter Gene Locus with Cell Apoptosis in the Ventral-Medial Striatum following Opioid Withdrawal of Neonatal Rat Offspring from Morphine-Addicted Mothers, Wu,P.-L.; Yang,S.-N. et al., (2021), Mediators of Inflammation	Enhanced H3K4 Trimethylation in TNF-α Promoter Gene Locus with Cell Apoptosis in the Ventral-Medial Striatum following Opioid Withdrawal of Neonatal Rat Offspring from Morphine-Addicted Mothers	contribute to neurodevelopment via interactions with the individual’s genotype to disrupt specific neural and psychophysiological system-related cognitive functions, thereby enhancing the risk for psychopathologies later in life [2, 3].	Medscan
FunctionalAssociation: cognition ---- nervous system	The Downsides of Cognitive Enhancement, Colzato,L.S.; Beste,C. et al., (2021), Neuroscientist	The Downsides of Cognitive Enhancement	As we will try to show, truly understanding the possibly delicate relationship between pros and cons of enhancement and enhancement techniques requires much deeper insights into the functional and neural mechanisms underlying human cognition than many of the current approaches are based on.	Medscan
FunctionalAssociation: cognition ---- nervous system	Evolutionary neuroscience: Are the brains of birds and mammals really so different?, Ball,G.F.; Balthazart,J., (2021), Curr Biol	Evolutionary neuroscience: Are the brains of birds and mammals really so different?	This network contributes to the neural substrate mediating sophisticated cognition in birds.	Medscan
FunctionalAssociation: cognition ---- nervous system	Changes of Regional Neural Activity Homogeneity in Preclinical Alzheimer's Disease: Compensation and Dysfunction., Zhang,Z.; Cui,L. et al., (2021), Front Neurosci	Changes of Regional Neural Activity Homogeneity in Preclinical Alzheimer's Disease: Compensation and Dysfunction.	The increase of neurological homogeneity in the temporal lobe and adjacent area is negatively correlated with cognitive function, reflecting compensation for local neural damage.	Medscan
FunctionalAssociation: cognition ---- nervous system	Functional Connectivity and Compensation of Phonemic Fluency in Aging., Mohanty,R.; Gonzalez-Burgos,L. et al., (2021), Front Aging Neurosci	Functional Connectivity and Compensation of Phonemic Fluency in Aging.	Neural compensatory mechanisms associated with broad cognitive abilities have been studied.	Medscan
FunctionalAssociation: cognition ---- nervous system	Single-cell alternative polyadenylation analysis delineates GABAergic neuron types, Yang,Y.; Yang,Y. et al., (2021), BMC Biology	Single-cell alternative polyadenylation analysis delineates GABAergic neuron types	GABAergic interneurons are the main inhibitory neurons that modulate excitatory signals, which are critical to cognitive function-related neural oscillation and information integration and processing [67–69].	Medscan
FunctionalAssociation: cognition ---- nervous system	Analysis of simultaneous visual and complex neural dynamics during cognitive learning to diagnose ASD., Wadhera,T.; Kakkar,D., (2021), Phys Eng Sci Med	Analysis of simultaneous visual and complex neural dynamics during cognitive learning to diagnose ASD.	The interactions between gaze processing and neural activities mediate cognition.	Medscan
FunctionalAssociation: cognition ---- nervous system	Decoding perineuronal net glycan sulfation patterns in the Alzheimer's disease brain., Logsdon,A.F.; Francis,K.L. et al., (2022), Alzheimers Dement	Decoding perineuronal net glycan sulfation patterns in the Alzheimer's disease brain.	Perineuronal nets are chondroitin sulfate-glycosaminoglycan containing matrices that enmesh neural networks involved in memory and cognition, and loss of Perineuronal net matrices is reported in patients with neurocognitive and neuropsychiatric disorders including Alzheimer's disease .	Medscan
FunctionalAssociation: cognition ---- nervous system	Cognitive Outcomes in Children with Mild Traumatic Brain Injury: An Examination Using the National Institutes of Health Toolbox Cognition Battery, Chadwick,L.; Yeates,K.O. et al., (2021), Journal of Neurotrauma	Cognitive Outcomes in Children with Mild Traumatic Brain Injury: An Examination Using the National Institutes of Health Toolbox Cognition Battery	Most traditional paper-and-pencil tests were designed to identify changes in cognitive abilities in persons with significant neurological and ...	Medscan
FunctionalAssociation: cognition ---- nervous system	Emergence of prefrontal neuron maturation properties by training recurrent neural networks in cognitive tasks., Liu,Y.H.; Zhu,J. et al., (2021), iScience	Emergence of prefrontal neuron maturation properties by training recurrent neural networks in cognitive tasks.	Emergence of prefrontal neuron maturation properties by training recurrent neural networks in cognitive tasks.	Medscan
FunctionalAssociation: cognition ---- nervous system	Activation of the default network during a theory of mind task predicts individual differences in agreeableness and social cognitive ability., Udochi,A.L.; Blain,S.D. et al., (2022), Cogn Affect Behav Neurosci	Activation of the default network during a theory of mind task predicts individual differences in agreeableness and social cognitive ability.	Social cognitive processes, such as emotion perception and empathy, allow humans to navigate complex social landscapes and are associated with specific neural systems.	Medscan
FunctionalAssociation: cognition ---- nervous system	Testing models at the neural level reveals how the brain computes subjective value., Williams,T.B.; Burke,C.J. et al., (2021), Proc Natl Acad Sci U S A	Testing models at the neural level reveals how the brain computes subjective value.	Thus, better mechanistic understanding of how cognitive processes are implemented arises from model comparisons at the neural level, over and above the traditional approach of comparing models at the behavioral level alone.	Medscan
FunctionalAssociation: cognition ---- nervous system	Photobiomodulation Enhances Memory Processing in Older Adults with Mild Cognitive Impairment: A Functional Near-Infrared Spectroscopy Study, Chan,A.S.; Lee,T.-L. et al., (2021), Journal of Alzheimer's Disease	Photobiomodulation Enhances Memory Processing in Older Adults with Mild Cognitive Impairment: A Functional Near-Infrared Spectroscopy Study	The hemodynamic response after a single stimulation was examined with the aim of establishing the functional neural changes associated with the improvement of cognitive function after the stimulation.	Medscan
FunctionalAssociation: cognition ---- nervous system	Photobiomodulation Enhances Memory Processing in Older Adults with Mild Cognitive Impairment: A Functional Near-Infrared Spectroscopy Study, Chan,A.S.; Lee,T.-L. et al., (2021), Journal of Alzheimer's Disease	Photobiomodulation Enhances Memory Processing in Older Adults with Mild Cognitive Impairment: A Functional Near-Infrared Spectroscopy Study	These results provide further insight into the functional neural processing associated with behavior performance and provide a possible explanation of the neural mechanism by which Photobiomodulation leads to improved cognitive function. Functional near-infrared spectroscopy was adopted to measure quantitative changes in the concentrations of [oxy-Hb] and [deoxy-Hb] in the cerebral blood, which i…	Medscan
FunctionalAssociation: cognition ---- nervous system	Treadmill Exercise Relieves Chronic Restraint Stress-induced Cognitive Impairments in Mice Via Activating Protein Phosphatase 2A, Zhang,W.; Ou,H. et al., (2021), Neuroscience Bulletin	Treadmill Exercise Relieves Chronic Restraint Stress-induced Cognitive Impairments in Mice Via Activating Protein Phosphatase 2A	Current knowledge agrees that molecular changes upon environmental challenge may alter the forebrain neural network to disrupt normal cognitive functions.	Medscan
FunctionalAssociation: cognition ---- nervous system	Testing models at the neural level reveals how the brain computes subjective value, Williams,T.B.; Burke,C.J. et al., (2021), Proceedings of the National Academy of Sciences of the United States of America	Testing models at the neural level reveals how the brain computes subjective value	Thus, better mechanistic understanding of how cognitive processes are implemented arises from model comparisons at the neural level, over and above the traditional approach of comparing models at the behavioral level alone.	Medscan
FunctionalAssociation: cognition ---- nervous system	Exposure to Short Photoperiod Regime Restores Spatial Cognition in Ventral Subicular Lesioned Rats: Potential Role of Hippocampal Plasticity, Glucocorticoid Receptors, and Neurogenesis, Subhadeep,D.; Srikumar,B.N. et al., (2021), Molecular Neurobiology	Exposure to Short Photoperiod Regime Restores Spatial Cognition in Ventral Subicular Lesioned Rats: Potential Role of Hippocampal Plasticity, Glucocorticoid Receptors, and Neurogenesis	Elucidating the neural mechanisms underlying ambient light-dependent alterations in emotion and cognition will contribute to the development of effective management modalities for neuropsychiatric and neurodegenerative disorders, associated with altered circadian rhythm.	Medscan
FunctionalAssociation: cognition ---- nervous system	[Correlation between theta-gamma neural oscillations in hippocampal CA3 area and the spatial identifying and cognitive ability in rats]., Li,M.; Ye,Z. et al., (2021), Sheng Li Xue Bao	[Correlation between theta-gamma neural oscillations in hippocampal CA3 area and the spatial identifying and cognitive ability in rats].	The results suggest that certain intensity of training can change the spatial identifying and cognitive ability of rats, and the mechanism may involve the increase of the synchrony of θ-γ neural oscillation, i.e., the enhancement of θ-γ phase-amplitude alternating frequency coupling in hippocampal neurons.	Medscan
FunctionalAssociation: cognition ---- nervous system	Classification of Patients with Alzheimer's Disease and Dementia with Lewy Bodies using Resting EEG Selected Features at Sensor and Source Levels: A Proof-of-Concept Study., San-Martin,R.; Fraga,F.J. et al., (2021), Curr Alzheimer Res	Classification of Patients with Alzheimer's Disease and Dementia with Lewy Bodies using Resting EEG Selected Features at Sensor and Source Levels: A Proof-of-Concept Study.	Cortical neural networks, necessary for human cognitive function, may be disrupted differently in Dementia with Lewy Bodies and Alzheimer's disease patients, allowing diagnostic differentiation between Alzheimer's disease and Dementia with Lewy Bodies.	Medscan
FunctionalAssociation: cognition ---- nervous system	Sleep duration, brain structure, and psychiatric and cognitive problems in children, Cheng,W.; Rolls,E. et al., (2021), Molecular Psychiatry	Sleep duration, brain structure, and psychiatric and cognitive problems in children	Although many studies have identified associations between sleep and cognitive performance and adverse mental health outcomes in children, only a few imaging studies have examined the association between low sleep duration and brain structure [16] and development [17, 18], and the neural mechanisms underlying the association between sleep and cognition and mental health in children are still unkn…	Medscan
FunctionalAssociation: cognition ---- nervous system	Cortical cerebral microinfarcts on 7T MRI: Risk factors, neuroimaging correlates and cognitive functioning – The Medea-7T study, Zwartbol,M.H.T.; Ghaznawi,R. et al., (2021), Journal of Cerebral Blood Flow and Metabolism	Cortical cerebral microinfarcts on 7T MRI: Risk factors, neuroimaging correlates and cognitive functioning – The Medea-7T study	1) Recruited general practice patients were ≥60 years; had no clinical diagnosis of mild cognitive impairment , dementia or other neurological conditions affecting cognition; had no terminal illness; had no previous medical evaluations for cognitive complaints; and had a Clinical Dementia Rating Scale 0.	Medscan
FunctionalAssociation: cognition ---- nervous system	Multivariate morphological brain signatures enable individualized prediction of dispositional need for closure., Chen,X.; Xu,Z. et al., (2022), Brain Imaging Behav	Multivariate morphological brain signatures enable individualized prediction of dispositional need for closure.	Herein, we took a data-driven approach to predict Need for closure trait combining machine learning framework and the whole-brain grey matter volume features, which represent a reliable brain imaging measure and have been commonly employed to explore neural basis underlying individual differences of cognition and behaviors.	Medscan
FunctionalAssociation: cognition ---- nervous system	Theta and Alpha Oscillatory Activity During Working Memory Maintenance in Long-Term Cannabis Users: The Importance of the Polydrug Use Context., Binkowska,A.A.; Jakubowska,N. et al., (2021), Front Hum Neurosci	Theta and Alpha Oscillatory Activity During Working Memory Maintenance in Long-Term Cannabis Users: The Importance of the Polydrug Use Context.	Understanding the psychophysiological processes in regular cannabis users may provide insight on how chronic use may affect neural networks underlying cognitive processes, however, a polydrug use context (i.e., combining cannabis with other illegal substances) seems to be an important factor.	Medscan
FunctionalAssociation: cognition ---- nervous system	Pilot study of a mobile application-based intervention to induce changes in neural activity in the frontal region and behaviors in children with attention deficit hyperactivity disorder and/or intellectual disability, Ha,S.; Han,J.H. et al., (2021), Journal of Psychiatric Research	Pilot study of a mobile application-based intervention to induce changes in neural activity in the frontal region and behaviors in children with attention deficit hyperactivity disorder and/or intellectual disability	CANTAB is a computer-based assessment tools for measuring the cognitive function correlated to neural networks ( ).	Medscan
FunctionalAssociation: cognition ---- nervous system	Working Memory Performance, Pain and Associated Clinical Variables in Women With Fibromyalgia., Gil-Ugidos,A.; Rodríguez-Salgado,D. et al., (2021), Front Psychol	Working Memory Performance, Pain and Associated Clinical Variables in Women With Fibromyalgia.	Dyscognition in fibromyalgia has been explained by interference from pain processing, which shares the neural substrates involved in cognition and may capture neural resources required to perform cognitive tasks.	Medscan
FunctionalAssociation: cognition ---- nervous system	Normal-appearing naming-related functional activation in incidentally discovered lowgrade gliomas: a single institution study., Cargnelutti,E.; Ius,T. et al., (2021), J Neurosurg Sci	Normal-appearing naming-related functional activation in incidentally discovered lowgrade gliomas: a single institution study.	Incidentally discovered low-grade gliomas represent a rare neurological condition, which is associated with a good clinical status and usually preserved - or borderline - cognitive functions; only recently, knowledge has increased on their development and clinical features.	Medscan
FunctionalAssociation: cognition ---- nervous system	A Multimodal Neuroprosthetic Interface to Record, Modulate and Classify Electrophysiological Biomarkers Relevant to Neuropsychiatric Disorders., Habelt,B.; Wirth,C. et al., (2021), Front Bioeng Biotechnol	A Multimodal Neuroprosthetic Interface to Record, Modulate and Classify Electrophysiological Biomarkers Relevant to Neuropsychiatric Disorders.	Most mental disorders, such as addictive diseases or schizophrenia, are characterized by impaired cognitive function and behavior control originating from disturbances within prefrontal neural networks.	Medscan
FunctionalAssociation: cognition ---- nervous system	Regional Differences in S-Nitrosylation in the Cortex, Striatum, and Hippocampus of Juvenile Male Mice, Hamoudi,W.; von Lendenfeld,F. et al., (2021), Journal of Molecular Neuroscience	Regional Differences in S-Nitrosylation in the Cortex, Striatum, and Hippocampus of Juvenile Male Mice	The basal ganglia, which is mainly represented by the striatum, and the prefrontal cortex form a distributed neuronal system involved in cognitive tasks that require the selection of actions in a particular context (Dagher et al. 2001; Delcasso et al. 2014).	Medscan
FunctionalAssociation: cognition ---- nervous system	Information and the single cell., Fitch,W.T., (2021), Curr Opin Neurobiol	Information and the single cell.	Understanding the evolution of cognition requires an understanding of the costs and benefits of neural computation.	Medscan
FunctionalAssociation: cognition ---- nervous system	The role of prefrontal cortex in cognitive control and executive function, Friedman,N.P.; Robbins,T.W., (2022), Neuropsychopharmacology	The role of prefrontal cortex in cognitive control and executive function	Consequently, there is a considerable premium on elucidating the basic psychological and neuronal mechanisms underlying the PFC’s role within the neural networks that regulate behavior and cognition.	Medscan
FunctionalAssociation: cognition ---- nervous system	Broken detailed balance and entropy production in the human brain, Lynn,C.W.; Lynn,C.W. et al., (2021), Proceedings of the National Academy of Sciences of the United States of America	Broken detailed balance and entropy production in the human brain	In fact, while each cognitive task induces a unique pattern of fluxes between neural states, these fluxes nearly vanish during resting scans	Medscan
FunctionalAssociation: cognition ---- nervous system	The Modulation of Working-Memory Performance Using Gamma-Electroacupuncture and Theta-Electroacupuncture in Healthy Adults, Ren,M.; Wang,W. et al., (2021), Evidence-based Complementary and Alternative Medicine	The Modulation of Working-Memory Performance Using Gamma-Electroacupuncture and Theta-Electroacupuncture in Healthy Adults	Neuroscience research has found that neural oscillations play an important role in cognitive function.	Medscan
FunctionalAssociation: cognition ---- nervous system	Magnetoencephalography Brain Signatures Relate to Cognition and Cognitive Reserve in the Oldest-Old: The EMIF-AD 90 + Study., Griffa,A.; Legdeur,N. et al., (2021), Front Aging Neurosci	Magnetoencephalography Brain Signatures Relate to Cognition and Cognitive Reserve in the Oldest-Old: The EMIF-AD 90 + Study.	However, the neural bases underlying cognitive functioning and cognitive reserve in this age range are still poorly understood.	Medscan
FunctionalAssociation: cognition ---- nervous system	Forms of explanation and understanding for neuroscience and artificial intelligence, Thompson,J.A.F., (2021), Journal of Neurophysiology	Forms of explanation and understanding for neuroscience and artificial intelligence	This behavioral mimicry brings into alignment the scientific goals of artificial intelligence and much of computational neuroscience, which both seek to identify the principles of neural computation that underlie cognitive abilities.	Medscan
FunctionalAssociation: cognition ---- nervous system	Organization of the social cognition network predicts future depression and interpersonal impairment: a prospective family-based study, Abraham,E.; Wang,Y. et al., (2022), Neuropsychopharmacology	Organization of the social cognition network predicts future depression and interpersonal impairment: a prospective family-based study	Yet, little research into the pathophysiology of major depressive disorder has investigated the neural network underlying social-cognitive processes.	Medscan
FunctionalAssociation: cognition ---- nervous system	Nonsyndromic Early-Onset Epileptic Encephalopathies: Two Novel KCTD7 Pathogenic Variants and a Literature Review, Binaafar,S.; Rabbani,B. et al., (2021), Developmental Neuroscience	Nonsyndromic Early-Onset Epileptic Encephalopathies: Two Novel KCTD7 Pathogenic Variants and a Literature Review	With continuing seizures, she had a global neurologic regression in cognition, motor, and speech domains.	Medscan
FunctionalAssociation: cognition ---- nervous system	Altered heart rate variability during sleep in mild cognitive impairment, Kong,S.D.X.; Hoyos,C.M. et al., (2021), Sleep	Altered heart rate variability during sleep in mild cognitive impairment	Exclusion criteria were: a diagnosis of dementia or a Mini-Mental State Examination Score (Folstein, Folstein, and McHugh, 1975) <24; a diagnosis of single-domain mild cognitive impairment; inadequate English to complete standardized neuropsychological testing; neurological or other medical conditions known to affect cognition; current alcohol or substance misuse, a major psychiatric disorder (e.…	Medscan
FunctionalAssociation: cognition ---- nervous system	Editorial: Neural Mechanisms of Memory Retrieval and Its Links to Other Cognitive Processes., Lee,S.H.; Liu,X.L. et al., (2021), Front Hum Neurosci	Editorial: Neural Mechanisms of Memory Retrieval and Its Links to Other Cognitive Processes.	Editorial: Neural Mechanisms of Memory Retrieval and Its Links to Other Cognitive Processes.	Medscan
FunctionalAssociation: cognition ---- nervous system	The role of neurological soft signs in different mathematical skills in second and third grade children., Cai,D.; Wang,X. et al., (2022), Psych J	The role of neurological soft signs in different mathematical skills in second and third grade children.	Neurological soft signs are subtle motor and sensory deficits, and are associated with poor cognitive abilities.	Medscan
FunctionalAssociation: cognition ---- nervous system	Twenty-Four-Hour Blood Pressure Variability Is Associated with Lower Cognitive Performance in Young Women with a Recent History of Preeclampsia, Nuckols,V.R.; Stroud,A.K. et al., (2021), American Journal of Hypertension	Twenty-Four-Hour Blood Pressure Variability Is Associated with Lower Cognitive Performance in Young Women with a Recent History of Preeclampsia	The neural mechanisms of reduced cognitive function in select cognitive domains among women with hxPE are not established.	Medscan
FunctionalAssociation: cognition ---- nervous system	Loneliness is linked to specific subregional alterations in hippocampus-default network covariation, Zajner,C.; Spreng,R.N. et al., (2021), Journal of Neurophysiology	Loneliness is linked to specific subregional alterations in hippocampus-default network covariation	The concomitant structural divergences of hippocampus and default network subregions in lonely individuals may in part be explained by the varieties of internally directed cognition that have been consistently associated with each neural system—such as episodic memory processing, sense of self, and prospective cognition (21, 75–77).	Medscan
FunctionalAssociation: cognition ---- nervous system	Lesion symptom mapping of domain-specific cognitive impairments using routine imaging in stroke., Moore,M.J.; Demeyere,N., (2022), Neuropsychologia	Lesion symptom mapping of domain-specific cognitive impairments using routine imaging in stroke.	The standardised, brief Oxford Cognitive Screen was able to reliably differentiate distinct neural correlates critically involved in supporting domain-specific cognitive abilities.	Medscan
FunctionalAssociation: cognition ---- nervous system	Ecology, Cognition, and the Hippocampus: A Tale of Two Frogs., Burmeister,S.S., (2022), Brain Behav Evol	Ecology, Cognition, and the Hippocampus: A Tale of Two Frogs.	Further characterization of the features of hippocampal neurobiology that confer distinctive cognitive abilities will help elucidate the neural features that are necessary for the evolution of enhanced hippocampally dependent cognition.	Medscan
FunctionalAssociation: cognition ---- nervous system	A pilot voxel-based morphometry study of older adults after the PICMOR intervention program., Sugimoto,H.; Otake-Matsuura,M., (2022), BMC Geriatr	A pilot voxel-based morphometry study of older adults after the PICMOR intervention program.	However, little is known about the neural substrates that underlie the beneficial effect of conversation-based interventions on cognitive function.	Medscan
FunctionalAssociation: cognition ---- nervous system	Implication of Electrophysiological Biomarkers in Psychosis: Focusing on Diagnosis and Treatment Response., Lee,H.S.; Kim,J.S., (2022), J Pers Med	Implication of Electrophysiological Biomarkers in Psychosis: Focusing on Diagnosis and Treatment Response.	Electroencephalography can directly measure the full spatiotemporal dynamics of neural activation associated with a wide variety of cognitive processes.	Medscan
FunctionalAssociation: cognition ---- nervous system	Education, Occupational Complexity, and Incident Dementia: A COSMIC Collaborative Cohort Study, Hyun,J.; Hall,C.B. et al., (2022), Journal of Alzheimer's Disease	Education, Occupational Complexity, and Incident Dementia: A COSMIC Collaborative Cohort Study	Then these individuals are at greater risk of exposure to stress (e.g., unemployment) or discrimination, which negatively influence neural mechanisms underlying cognitive function [58, 59].	Medscan
FunctionalAssociation: cognition ---- nervous system	Neurobiological Highlights of Cognitive Impairment in Psychiatric Disorders, Morozova,A.; Zorkina,Y. et al., (2022), International Journal of Molecular Sciences	Neurobiological Highlights of Cognitive Impairment in Psychiatric Disorders	Discrete neural networks functioning by means of neurotransmitter systems underlie all cognitive processes.	Medscan
FunctionalAssociation: cognition ---- nervous system	Criticality enhances the multilevel reliability of stimulus responses in cortical neural networks., Liang,J.; Zhou,C., (2022), PLoS Comput Biol	Criticality enhances the multilevel reliability of stimulus responses in cortical neural networks.	The excitation-inhibition balanced neural network in combination with the effective mean-field theory can serve as a mechanistic modeling framework to study the multilevel neural dynamics underlying neural information and cognitive processes.	Medscan
FunctionalAssociation: cognition ---- nervous system	A new definition of brain reserve., Hachinski,V.; Avan,A., (2022), Alzheimers Dement	A new definition of brain reserve.	Different terms are used for the capacity to adapt to life hardships and cognitive and social compliance and to neutralize or compensate for age-related neurological degeneration to prevent impaired cognition.	Medscan
FunctionalAssociation: cognition ---- nervous system	Conceptualizing psychosis as an information processing disorder: Signal, bandwidth, noise, and bias, Keshavan,M.S.; Yassin,W. et al., (2022), Schizophrenia Research	Conceptualizing psychosis as an information processing disorder: Signal, bandwidth, noise, and bias	Low neural signal, and reduced bandwidth can explain cognitive and motivational deficits, and high random neural noise can explain impaired cognition and formal thought disorder.	Medscan
FunctionalAssociation: cognition ---- nervous system	Cognitive screen and employment long-term after infratentorial stroke., Hofgren,C.; Samuelsson,H. et al., (2022), Acta Neurol Scand	Cognitive screen and employment long-term after infratentorial stroke.	However, the brain stem and cerebellum are also part of the neural interconnections responsible for cognition, emotions, and behavioral responses.	Medscan
FunctionalAssociation: cognition ---- nervous system	Characterizing ontogeny of quantity discrimination in zebrafish., Sheardown,E.; Torres-Perez,J.V. et al., (2022), Proc Biol Sci	Characterizing ontogeny of quantity discrimination in zebrafish.	Our results emphasize the potential of the use of zebrafish to explore the genetic and neural processes underlying the ontogeny and function of number cognition.	Medscan
FunctionalAssociation: cognition ---- nervous system	Emotional Regulation in Surgery: Fostering Well-Being, Performance, and Leadership, Greenberg,A.L.; Sullins,V.F. et al., (2022), Journal of Surgical Research	Emotional Regulation in Surgery: Fostering Well-Being, Performance, and Leadership	Participants were found to have reduced stress; increased working memory capacity; increased activation of neural substrates associated with executive cognitive function, emotional regulation, and complex bimanual coordination ; and better performance on laparoscopic simulator tasks.	Medscan
FunctionalAssociation: cognition ---- nervous system	Digital therapeutics in neurology, Abbadessa,G.; Trojsi,F. et al., (2022), Journal of Neurology	Digital therapeutics in neurology	Therefore, it has been hypothesized that physical training may improve the efficiency of neural processes also involved in cognitive functions [20].	Medscan
FunctionalAssociation: cognition ---- nervous system	Attentional networks in neurodegenerative diseases: anatomical and functional evidence from the Attention Network Test., Sarrias-Arrabal,E.; Izquierdo-Ayuso,G. et al., (2022), Neurologia (Engl Ed)	Attentional networks in neurodegenerative diseases: anatomical and functional evidence from the Attention Network Test.	In experimental neuroscience, several computerised tests have been developed to contribute to our understanding of neural networks involved in cognition.	Medscan
FunctionalAssociation: cognition ---- nervous system	Boosting visual perceptual learning by transcranial alternating current stimulation over the visual cortex at alpha frequency., He,Q.; Yang,X.Y. et al., (2022), Brain Stimul	Boosting visual perceptual learning by transcranial alternating current stimulation over the visual cortex at alpha frequency.	Therefore, it is a useful tool for exploring the causal role of neural oscillations in cognition.	Medscan
FunctionalAssociation: cognition ---- nervous system	Entrainment and Spike-Timing Dependent Plasticity - A Review of Proposed Mechanisms of Transcranial Alternating Current Stimulation., Vogeti,S.; Boetzel,C. et al., (2022), Front Syst Neurosci	Entrainment and Spike-Timing Dependent Plasticity - A Review of Proposed Mechanisms of Transcranial Alternating Current Stimulation.	TACS involves applying a sinusoidal current between two or more electrodes attached on the scalp, above neural regions that are implicated in cognitive processes of interest.	Medscan
FunctionalAssociation: cognition ---- nervous system	Alcohol Use Disorder and Dementia: Critical Mechanisms for Cognitive Loss, Maiese,K., (2021), Current Neurovascular Research	Alcohol Use Disorder and Dementia: Critical Mechanisms for Cognitive Loss	Additional work in this issue of Current Neurovascular Research also describes the important role of metabolic homeostasis in the nervous system to maintain cognitive function that is dependent upon nicotinamide metabolism.	Medscan
FunctionalAssociation: cognition ---- nervous system	Combining TMS and EEG to study cognitive function and cortico-cortico interactions., Taylor,P.C.; Walsh,V. et al., (2008), Behav Brain Res	Combining TMS and EEG to study cognitive function and cortico-cortico interactions.	This review focuses on the recent development of combined online transcranial magnetic stimulation and electroencephalography and on new studies that have employed this combination to study causal interactions between neural areas involved in perception and cognition.	Medscan
FunctionalAssociation: cognition ---- nervous system	Food rewards modulate the activity of song neurons in Bengalese finches., Seki,Y.; Hessler,N.A. et al., (2014), Eur J Neurosci	Food rewards modulate the activity of song neurons in Bengalese finches.	However, our results provide a new viewpoint to investigate the independence of the vocal learning system from neural systems involved in other cognitive tasks.	Medscan
FunctionalAssociation: cognition ---- nervous system	Remembering the past and imagining the future: a neural model of spatial memory and imagery., Byrne,P.; Becker,S. et al., (2007), Psychol Rev	Remembering the past and imagining the future: a neural model of spatial memory and imagery.	The authors model the neural mechanisms underlying spatial cognition, integrating neuronal systems and behavioral data, and address the relationships between long-term memory, short-term memory, and imagery, and between egocentric and allocentric and visual and ideothetic representations.	Medscan
FunctionalAssociation: cognition ---- nervous system	Lack of association between COMT and working memory in a population-based cohort of healthy young adults., Wardle,M.C.; de Wit,H. et al., (2013), Neuropsychopharmacology	Lack of association between COMT and working memory in a population-based cohort of healthy young adults.	It is possible COMT is not meaningfully associated with working memory in healthy young adults, or that COMT effects are detectable only in assessments reflecting neural processes underlying cognition, such as fMRI, rather than in behavioral performance.	Medscan
FunctionalAssociation: cognition ---- nervous system	Quantification of receptor-ligand binding potential in sub-striatal domains using probabilistic and template regions of interest., del Campo,N.; Tait,R.J. et al., (2011), Neuroimage	Quantification of receptor-ligand binding potential in sub-striatal domains using probabilistic and template regions of interest.	Sub-striatal regions of interest are widely used in PET studies to investigate the role of dopamine in the modulation of neural networks implicated in emotion, cognition and motor function.	Medscan
FunctionalAssociation: cognition ---- nervous system	Neurocognitive endophenotypes of impulsivity and compulsivity: towards dimensional psychiatry., Robbins,T.W.; Gillan,C.M. et al., (2012), Trends Cogn Sci	Neurocognitive endophenotypes of impulsivity and compulsivity: towards dimensional psychiatry.	In this article, we argue for a biological approach to psychiatry based on 'neurocognitive endophenotypes', whereby changes in behavioural or cognitive processes are associated with discrete deficits in defined neural systems.	Medscan
FunctionalAssociation: cognition ---- nervous system	Dopamine and memory dedifferentiation in aging., Abdulrahman,H.; Fletcher,P.C. et al., (2017), Neuroimage	Dopamine and memory dedifferentiation in aging.	The dedifferentiation theory of aging proposes that a reduction in the specificity of neural representations causes declines in complex cognition as people get older, and may reflect a reduction in dopaminergic signaling.	Medscan
FunctionalAssociation: cognition ---- nervous system	Navigation using sensory substitution in real and virtual mazes., Chebat,D.R.; Maidenbaum,S. et al., (2015), PLoS One	Navigation using sensory substitution in real and virtual mazes.	Is this simply due to their current lack of access to visual information or does the lack of visual information throughout development prevent the proper integration of the neural systems underlying spatial cognition?	Medscan
FunctionalAssociation: cognition ---- nervous system	Two-back makes step forward in brain imaging genomics., McIntosh,A.; Deary,I. et al., (2014), Neuron	Two-back makes step forward in brain imaging genomics.	The combination of brain imaging and genetics promises to identify neural mechanisms underlying complex traits such as cognition and psychiatric disorder.	Medscan
FunctionalAssociation: cognition ---- nervous system	Dynamics of large-scale electrophysiological networks: A technical review., O'Neill,G.C.; Tewarie,P. et al., (2018), Neuroimage	Dynamics of large-scale electrophysiological networks: A technical review.	For several years it has been argued that neural synchronisation is crucial for cognition.	Medscan
FunctionalAssociation: cognition ---- nervous system	Resting-State Connectivity and Its Association With Cognitive Performance, Educational Attainment, and Household Income in the UK Biobank., Shen,X.; Cox,S.R. et al., (2018), Biol Psychiatry Cogn Neurosci Neuroimaging	Resting-State Connectivity and Its Association With Cognitive Performance, Educational Attainment, and Household Income in the UK Biobank.	Understanding neural mechanisms underlying cognitive ability is of crucial importance for determining the nature of these associations.	Medscan
FunctionalAssociation: cognition ---- nervous system	Semanticized autobiographical memory and the default - executive coupling hypothesis of aging., Spreng,R.N.; Lockrow,A.W. et al., (2018), Neuropsychologia	Semanticized autobiographical memory and the default - executive coupling hypothesis of aging.	The findings are consistent with the default - executive coupling hypothesis of aging and identify this shift in network dynamics as a candidate neural mechanism associated with crystalized cognition in later life that may signal adaptive capacity in the context of declining fluid cognitive abilities.	Medscan
FunctionalAssociation: cognition ---- nervous system	Developmental Differences in Affective Representation Between Prefrontal and Subcortical Structures., Mitchell,W.J.; Tepfer,L.J. et al., (2021), Soc Cogn Affect Neurosci	Developmental Differences in Affective Representation Between Prefrontal and Subcortical Structures.	It stands to reason that adults and children may demonstrate observable differences in the representation of affect within key neurological structures implicated in affective cognition.	Medscan
FunctionalAssociation: cognition ---- nervous system	Cardiac cycle and respiration phase affect responses to the conditioned stimulus in young adults trained in trace eyeblink conditioning., Waselius,T.; Xu,W. et al., (2022), J Neurophysiol	Cardiac cycle and respiration phase affect responses to the conditioned stimulus in young adults trained in trace eyeblink conditioning.	The next step will be to test if performance can also be improved in humans with compromised cognitive ability, such as in older people with memory impairments.NEW & NOTEWORTHY We report, for the first time, that the rhythms of breathing and the beating of the heart have a phase combination that is indicative of a neural state beneficial for cognition.	Medscan
FunctionalAssociation: cognition ---- nervous system	Improved SNR for combined TMS-fMRI: A support device for commercially available body array coil., Wang,W.T.; Xu,B. et al., (2017), J Neurosci Methods	Improved SNR for combined TMS-fMRI: A support device for commercially available body array coil.	TMS has been applied during functional magnetic resonance imaging (i.e., concurrent/interleaved TMS-fMRI) to understand neural mechanisms underlying cognitive functions.	Medscan
FunctionalAssociation: cognition ---- nervous system	Cognitive Function After Cardiopulmonary Bypass and Deep Hypothermic Circulatory Arrest in Management of Renal Cell Carcinoma With Vena Caval Thrombus, Cai,X.; Huang,J. et al., (2022), Urology	Cognitive Function After Cardiopulmonary Bypass and Deep Hypothermic Circulatory Arrest in Management of Renal Cell Carcinoma With Vena Caval Thrombus	Due to deficiencies of research on complex neural networks activated by cognitive tasks, cognitive domains might be underrepresented by the neuropsychological tests, particularly those involving complicated cognitive and social skills.	Medscan
FunctionalAssociation: cognition ---- nervous system	Infant brain imaging using magnetoencephalography: Challenges, solutions, and best practices., Clarke,M.D.; Bosseler,A.N. et al., (2022), Hum Brain Mapp	Infant brain imaging using magnetoencephalography: Challenges, solutions, and best practices.	The excellent temporal resolution and advanced spatial resolution of magnetoencephalography makes it an excellent tool to study the neural dynamics underlying cognitive processes in the developing brain.	Medscan
FunctionalAssociation: cognition ---- nervous system	Bridging the big (data) gap: levels of control in small- and large-scale cognitive neuroscience research, Tibon,R.; Geerligs,L. et al., (2022), Trends in Neurosciences	Bridging the big (data) gap: levels of control in small- and large-scale cognitive neuroscience research	This notion relies on the assumption that carefully designed experimental tasks can be used to individuate cognitive processes, which can then be linked to specific neural mechanisms.	Medscan
FunctionalAssociation: cognition ---- nervous system	Dietary Intervention in Infancy and Cognitive Function in Young Adulthood: The Special Turku Coronary Risk Factor Intervention Project, Rovio,S.P.; Salo,H. et al., (2022), The Journal of Pediatrics	Dietary Intervention in Infancy and Cognitive Function in Young Adulthood: The Special Turku Coronary Risk Factor Intervention Project	Executive function orchestrates high-level cognitive processes and is a part of the neural networks linked to various cognitive tasks.	Medscan
FunctionalAssociation: cognition ---- nervous system	The evolution of brain neuron numbers in amniotes, Kverková,K.; Marhounová,L. et al., (2022), Proceedings of the National Academy of Sciences of the United States of America	The evolution of brain neuron numbers in amniotes	Primates are an exception among mammals in that they also seem to follow this pattern, suggesting the large brains of anthropoid primates are the result of selection on the neural substrate mediating their remarkable cognitive abilities.	Medscan
FunctionalAssociation: cognition ---- nervous system	Subjective Cognitive Dysfunction in Patients with Dizziness and Vertigo, Xie,D.; Welgampola,M.S. et al., (2022), Audiology and Neurotology	Subjective Cognitive Dysfunction in Patients with Dizziness and Vertigo	One investigator (author D.X.) approached all patients who attended the clinics for dizziness, vertigo, or imbalance and excluded patients who had insufficient English language ability or neurological conditions that could affect cognition (such as dementia, stroke, and head injury).	Medscan
FunctionalAssociation: cognition ---- nervous system	Neural and Cognitive Underpinnings of Counterintuitive Science and Math Reasoning in Adolescence., Dumontheil,I.; Brookman-Byrne,A. et al., (2022), J Cogn Neurosci	Neural and Cognitive Underpinnings of Counterintuitive Science and Math Reasoning in Adolescence.	These results highlight the importance of using localizer tasks and a range of analytic approach to investigate to what extent common neural networks underlie performance of different cognitive tasks and suggests visuospatial attentional skills may support counterintuitive reasoning in science and math.	Medscan
FunctionalAssociation: cognition ---- nervous system	Cognitive Improvement via Left Angular Gyrus-Navigated Repetitive Transcranial Magnetic Stimulation Inducing the Neuroplasticity of Thalamic System in Amnesic Mild Cognitive Impairment Patients, Yang,Z.; Sheng,X. et al., (2022), Journal of Alzheimer's Disease	Cognitive Improvement via Left Angular Gyrus-Navigated Repetitive Transcranial Magnetic Stimulation Inducing the Neuroplasticity of Thalamic System in Amnesic Mild Cognitive Impairment Patients	Therefore, we speculated that the thalamus and associated network play a vital role in the neural mechanism of enhancing cognition by Repetitive transcranial magnetic stimulation in Alzheimer’s disease spectrum patients.	Medscan
FunctionalAssociation: cognition ---- nervous system	Prospective Memory and Default Mode Network Functional Connectivity in Normal and Pathological Aging, Hsu,Y.-H.; Hsu,Y.-H. et al., (2022), Journal of Alzheimer's Disease	Prospective Memory and Default Mode Network Functional Connectivity in Normal and Pathological Aging	Buckner and Carrol [11] contended that the DMN may be the common neural substrates underlying cognitive processes involving projecting oneself into an alternative scenario, including remembering the past and simulating future events.	Medscan
FunctionalAssociation: cognition ---- nervous system	Nonideality-Aware Training for Accurate and Robust Low-Power Memristive Neural Networks., Joksas,D.; Wang,E. et al., (2022), Adv Sci (Weinh)	Nonideality-Aware Training for Accurate and Robust Low-Power Memristive Neural Networks.	Recent years have seen a rapid rise of artificial neural networks being employed in a number of cognitive tasks.	Medscan
FunctionalAssociation: cognition ---- nervous system	Cardiac cycle and respiration phase affect responses to the conditioned stimulus in young adults trained in trace eyeblink conditioning, Waselius,T.; Xu,W. et al., (2022), Journal of Neurophysiology	Cardiac cycle and respiration phase affect responses to the conditioned stimulus in young adults trained in trace eyeblink conditioning	NEW & NOTEWORTHY We report, for the first time, that the rhythms of breathing and the beating of the heart have a phase combination that is indicative of a neural state beneficial for cognition.	Medscan
FunctionalAssociation: cognition ---- nervous system	DNA Double-Strand Breaks as Pathogenic Lesions in Neurological Disorders., Provasek,V.E.; Mitra,J. et al., (2022), Int J Mol Sci	DNA Double-Strand Breaks as Pathogenic Lesions in Neurological Disorders.	When these mechanisms fail, the loss of certain neuronal populations upset delicate neural networks required for higher cognition and disrupt vital motor functions.	Medscan
FunctionalAssociation: cognition ---- nervous system	Normal aging in mice is associated with a global reduction in cortical spectral power and network-specific declines in functional connectivity., Albertson,A.J.; Landsness,E.C. et al., (2022), Neuroimage	Normal aging in mice is associated with a global reduction in cortical spectral power and network-specific declines in functional connectivity.	Normal aging is associated with a variety of neurologic changes including declines in cognition, memory, and motor activity.	Medscan
FunctionalAssociation: cognition ---- nervous system	Distinct but cooperating brain networks supporting semantic cognition., Jung,J.; Lambon Ralph,M.A., (2022), Cereb Cortex	Distinct but cooperating brain networks supporting semantic cognition.	Our findings suggest that human higher cognition is achieved by the multiple brain networks, serving distinct and shared cognitive functions depending on task demands, and that the neural dynamics between these networks may be crucial for efficient semantic cognition.	Medscan
FunctionalAssociation: cognition ---- nervous system	Trajectory of rich club properties in structural brain networks., Riedel,L.; van den Heuvel,M.P. et al., (2022), Hum Brain Mapp	Trajectory of rich club properties in structural brain networks.	A resilient rich club might thus be protective of a functional loss in late adulthood and represent a neural reserve to sustain cognitive functioning in the aging brain.	Medscan
FunctionalAssociation: cognition ---- nervous system	Deconvolution improves the detection and quantification of spike transmission gain from spike trains., Spivak,L.; Levi,A. et al., (2022), Commun Biol	Deconvolution improves the detection and quantification of spike transmission gain from spike trains.	Accurate detection and quantification of spike transmission between neurons is essential for determining neural network mechanisms that govern cognitive functions.	Medscan
FunctionalAssociation: cognition ---- nervous system	The Value of Patient Registries to Advance Basic and Translational Research in the Area of Traumatic Brain Injury, Duff,M.C.; Morrow,E.L. et al., (2022), Frontiers in Behavioral Neuroscience	The Value of Patient Registries to Advance Basic and Translational Research in the Area of Traumatic Brain Injury	Rather, multiple neural systems can contribute to a cognitive ability.	Medscan
FunctionalAssociation: cognition ---- nervous system	Sensory gating in tobacco-naïve cannabis users is unaffected by acute nicotine administration, Francis,A.M.; Fisher,D.J. et al., (2022), Psychopharmacology	Sensory gating in tobacco-naïve cannabis users is unaffected by acute nicotine administration	Furthermore, it has been suggested that N100 and P200 gating might reflect neural mechanisms that protect cognitive function through interactions with working memory processes to enhance target discrimination (Lijffijt et al. 2009).	Medscan
FunctionalAssociation: cognition ---- nervous system	Genetic and phylogenetic uncoupling of structure and function in human transmodal cortex, Valk,S.L.; Bayrak,Ş. et al., (2022), Nature Communications	Genetic and phylogenetic uncoupling of structure and function in human transmodal cortex	These studies will be an important step towards the understanding of how evolution has shaped neural function to support important features of human cognition, a research goal, which is likely to become increasingly feasible with growing availability of open multispecies in vivo datasets38,39,95.	Medscan
FunctionalAssociation: cognition ---- nervous system	The Value of Patient Registries to Advance Basic and Translational Research in the Area of Traumatic Brain Injury, Duff,M.C.; Morrow,E.L. et al., (2022), Frontiers in Behavioral Neuroscience	The Value of Patient Registries to Advance Basic and Translational Research in the Area of Traumatic Brain Injury	Given the goals of the lesion method (i.e., to test hypotheses about the role of a focal neural region in supporting a specific cognitive function or behavior), patient registries in cognitive neuroscience have focused on recruiting and studying individuals who have a single, focal, and stable (or non-progressive) lesion to gray matter.	Medscan
FunctionalAssociation: cognition ---- nervous system	The Value of Patient Registries to Advance Basic and Translational Research in the Area of Traumatic Brain Injury, Duff,M.C.; Morrow,E.L. et al., (2022), Frontiers in Behavioral Neuroscience	The Value of Patient Registries to Advance Basic and Translational Research in the Area of Traumatic Brain Injury	Conversely a single neural system can make contributions to multiple cognitive functions.	Medscan
FunctionalAssociation: cognition ---- nervous system	Maternal gastrointestinal nematode infection enhances spatial memory of uninfected juvenile mouse pups., Noel,S.C.; Fortin-Hamel,L. et al., (2022), Sci Rep	Maternal gastrointestinal nematode infection enhances spatial memory of uninfected juvenile mouse pups.	Establishment of neural networks critical for memory and cognition begins during the perinatal period, when Heligmosomoides bakeri, a gastrointestinal nematode restricted to the maternal mouse intestine, has been shown to upregulate expression of long-term potentiation genes in the young rodent pup brain.	Medscan
FunctionalAssociation: cognition ---- nervous system	Does transcranial direct current stimulation enhance cognitive performance in Parkinson’s disease mild cognitive impairment? An event-related potentials and neuropsychological assessment study, Aksu,S.; Uyar,F.A. et al., (2022), Neurological Sciences	Does transcranial direct current stimulation enhance cognitive performance in Parkinson’s disease mild cognitive impairment? An event-related potentials and neuropsychological assessment study	Given the preliminary evidence of Transcranial direct current stimulation combined with other interventions in individuals with Parkinson’s disease-MCI, we postulated that repeated Transcranial direct current stimulation applied over the dorsolateral prefrontal cortex , in comparison to sham, would alleviate cognitive functions as quantified by both neuropsychological testing and neural processes…	Medscan
FunctionalAssociation: cognition ---- nervous system	Alteration of the PKA-CREB cascade in the mPFC accompanying prepulse inhibition deficits: Evidence from adolescent social isolation and chronic SKF38393 injection during early adolescence, Du,W.; Zhou,H. et al., (2021), Behavioural Pharmacology	Alteration of the PKA-CREB cascade in the mPFC accompanying prepulse inhibition deficits: Evidence from adolescent social isolation and chronic SKF38393 injection during early adolescence	Previous studies in our laboratory have already reported that the downstream targets of phosphorylated CREB, BDNF mRNA (Li et al., 2016) and BDNF protein (Han et al., 2011; Meng et al., 2011; Shao et al., 2013; Li et al., 2016) were increased in the medial prefrontal cortex following early adolescent social isolation, accompanied by impaired medial prefrontal cortex-regulated neural processes or …	Medscan
FunctionalAssociation: cognition ---- nervous system	Associations Between White Matter Microstructures and Cognitive Functioning in 8-Year-Old Children: A Track-Weighted Imaging Study, Raja,R.; Na,X. et al., (2022), Journal of Child Neurology	Associations Between White Matter Microstructures and Cognitive Functioning in 8-Year-Old Children: A Track-Weighted Imaging Study	Understanding the neural substrates associated with development of specific cognitive abilities is critical in characterizing the normative brain-behavior relationships.	Medscan
FunctionalAssociation: cognition ---- nervous system	Dysregulation of adult hippocampal neuroplasticity in major depression: pathogenesis and therapeutic implications, Tartt,A.N.; Mariani,M.B. et al., (2022), Molecular Psychiatry	Dysregulation of adult hippocampal neuroplasticity in major depression: pathogenesis and therapeutic implications	As previously discussed, patients with depression have disruptions in neurological circuits responsible for mood regulation and cognition, that may underlie Major depressive disorder symptoms.	Medscan
FunctionalAssociation: cognition ---- nervous system	Cardiorespiratory fitness and free-living physical activity are not associated with cognition in persons with progressive multiple sclerosis: Baseline analyses from the CogEx study, Sandroff,B.M.; Motl,R.W. et al., (2022), Multiple Sclerosis Journal	Cardiorespiratory fitness and free-living physical activity are not associated with cognition in persons with progressive multiple sclerosis: Baseline analyses from the CogEx study	afforded the opportunity to evaluate neural substrates underlying cardiorespiratory fitness, free-living moderate-to-vigorous physical activity, walking endurance, and cognition in the present sample.	Medscan
FunctionalAssociation: cognition ---- nervous system	Exploring Information Flow from Posteromedial Cortex during Visuospatial Working Memory: A Magnetoencephalography Study., Goddard,E.; Contini,E.W. et al., (2022), J Neurosci	Exploring Information Flow from Posteromedial Cortex during Visuospatial Working Memory: A Magnetoencephalography Study.	Mapping the function of this interconnectivity, as well as the specializations within different regions, is central to understanding the neural processes underlying cognition.	Medscan
FunctionalAssociation: cognition ---- nervous system	Repetitive Transcranial Magnetic Stimulation-Associated Changes in Neocortical Metabolites in Major Depression: A Systematic Review., Gonsalves,M.A.; White,T.L. et al., (2022), Neuroimage Clin	Repetitive Transcranial Magnetic Stimulation-Associated Changes in Neocortical Metabolites in Major Depression: A Systematic Review.	However, neural mechanisms contributing to Repetitive Transcranial magnetic stimulation effects on depressive symptoms, cognition, and behavior are unclear.	Medscan
FunctionalAssociation: cognition ---- nervous system	A synergistic core for human brain evolution and cognition, Luppi,A.I.; Menon,D.K. et al., (2022), Nature Neuroscience	A synergistic core for human brain evolution and cognition	Its richer perspective on neural information dynamics offers the opportunity to investigate the information-processing principles that govern how cognitive functions arise from the brain’s neural architecture.	Medscan
FunctionalAssociation: cognition ---- nervous system	A dataset of human fMRI/MEG experiments with eye tracking for spatial memory research using virtual reality., Zhang,B.; Naya,Y., (2022), Data Brief	A dataset of human fMRI/MEG experiments with eye tracking for spatial memory research using virtual reality.	The dataset could be further used to investigate a range of neural mechanisms involved in human spatial cognition or to develop a bioinspired deep neural network to enhance machines' abilities in spatial processing.	Medscan
FunctionalAssociation: cognition ---- nervous system	A Neuroimaging Signature of Cognitive Aging from Whole-Brain Functional Connectivity., Jiang,R.; Scheinost,D. et al., (2022), Adv Sci (Weinh)	A Neuroimaging Signature of Cognitive Aging from Whole-Brain Functional Connectivity.	Despite evidence that age and cognition are linked with similar neural correlates, no previous studies have directly ascertained how these two constructs overlap in the brain in terms of neuroimaging-based prediction.	Medscan
FunctionalAssociation: cognition ---- nervous system	Taking stock of value in the orbitofrontal cortex, Knudsen,E.B.; Wallis,J.D., (2022), Nature Reviews Neuroscience	Taking stock of value in the orbitofrontal cortex	Fortunately, modern neuroscience methods are beginning to provide us with access to the neural mechanisms that underlie one-shot cognitive processes.	Medscan
FunctionalAssociation: cognition ---- nervous system	A Timeline of Ca2+/cAMP Signalling: From Basic Research to Potential Therapeutics for Dementia, Bergantin,L.B., (2022), Current Alzheimer Research	A Timeline of Ca2+/cAMP Signalling: From Basic Research to Potential Therapeutics for Dementia	phosphodiesterases4 inhibitors have obtained increasing interest as antidepressant and cognition-enhancers in neurological/psychiatric disorders associated to a cognitive deficit [41,43,44].	Medscan
FunctionalAssociation: cognition ---- nervous system	Learned Motor Patterns Are Replayed in Human Motor Cortex during Sleep, Rubin,D.B.; Kelemen,J.N. et al., (2022), Journal of Neuroscience	Learned Motor Patterns Are Replayed in Human Motor Cortex during Sleep	Cortical motifs of neural activation identified during wakeful cognitive task performance are enriched in hippocampal sharp-wave ripple, neocortical spindles, and neocortical down-to-up transitions in subsequent sleep in a coordinated fashion that supports memory consolidation during SWS (Jiang et al., 2017, 2019).	Medscan
FunctionalAssociation: cognition ---- nervous system	A Cumulants-Based Human Brain Decoding., Zafar,R.; Javvad Ur Rehman,M. et al., (2022), Comput Intell Neurosci	A Cumulants-Based Human Brain Decoding.	Human cognition is influenced by the way the nervous system processes information and is linked to this mechanical explanation of the human body's cognitive function.	Medscan
FunctionalAssociation: cognition ---- nervous system	The Effects of Brain Magnetic Resonance Imaging Indices in the Association of Olfactory Identification and Cognition in Chinese Older Adults., Tan,Z.; Wang,Y. et al., (2022), Front Aging Neurosci	The Effects of Brain Magnetic Resonance Imaging Indices in the Association of Olfactory Identification and Cognition in Chinese Older Adults.	The association between olfactory identification and cognition can be partly attributable to differences in amygdala volume, suggesting that the amygdala could be a shared neural substrate that links olfactory identification and cognitive function.	Medscan
FunctionalAssociation: cognition ---- nervous system	GABA System Modifications During Periods of Hormonal Flux Across the Female Lifespan, Gilfarb,R.A.; Leuner,B. et al., (2022), Frontiers in Behavioral Neuroscience	GABA System Modifications During Periods of Hormonal Flux Across the Female Lifespan	Understanding the role of hormones in maturation of GABA neurons in the developing brain is critical, as activity of these neurons contribute to excitatory and inhibitory balance and the neural signatures necessary for the changes in cognitive function and mood associated with adolescent brain development (Piekarski et al., 2017a; Page and Coutellier, 2018; Page et al., 2019).	Medscan
FunctionalAssociation: cognition ---- nervous system	Socioeconomic disadvantage and episodic memory ability in the ABCD sample: Contributions of hippocampal subregion and subfield volumes., Botdorf,M.; Dunstan,J. et al., (2022), Dev Cogn Neurosci	Socioeconomic disadvantage and episodic memory ability in the ABCD sample: Contributions of hippocampal subregion and subfield volumes.	These findings shed light on the neural mechanisms linking socioeconomic disadvantage and cognitive ability in childhood.	Medscan
FunctionalAssociation: cognition ---- nervous system	Automatic differentiation of human induced pluripotent stem cells toward synchronous neural networks on an arrayed monolayer of nanofiber membrane., Huang,B.; He,Y. et al., (2022), Acta Biomater	Automatic differentiation of human induced pluripotent stem cells toward synchronous neural networks on an arrayed monolayer of nanofiber membrane.	Synchronization of cortical neural activities is essential for information processing and human cognition.	Medscan
FunctionalAssociation: cognition ---- nervous system	Functional hypothalamic amenorrhea: Impact on bone and neuropsychiatric outcomes., Pedreira,C.C.; Maya,J. et al., (2022), Front Endocrinol (Lausanne)	Functional hypothalamic amenorrhea: Impact on bone and neuropsychiatric outcomes.	The adolescent years are also a time of neurological changes that impact cognitive function, and anxiety and depression present more frequently during this time.	Medscan
FunctionalAssociation: cognition ---- nervous system	The importance of neural aromatization in the acquisition, recall, and integration of song and spatial memories in passerines., Bailey,D.J.; Saldanha,C.J., (2015), Horm Behav	The importance of neural aromatization in the acquisition, recall, and integration of song and spatial memories in passerines.	This leads to a rather unparalleled advantage in the use of these animals in studies of the role of neural aromatization in cognition.	Medscan
FunctionalAssociation: cognition ---- nervous system	State-dependent effects of neural stimulation on brain function and cognition., Bradley,C.; Nydam,A.S. et al., (2022), Nat Rev Neurosci	State-dependent effects of neural stimulation on brain function and cognition.	State-dependent effects of neural stimulation on brain function and cognition.	Medscan
FunctionalAssociation: cognition ---- nervous system	A reflection on noncognitive factors affecting spatial cognitive testing: Examples from nonmodel species., LaDage,L.D.; Gould,V.A. et al., (2022), J Comp Psychol	A reflection on noncognitive factors affecting spatial cognitive testing: Examples from nonmodel species.	There has also been much interest in examining the ecological and evolutionary context of spatial cognition, with a focus on how selection has molded spatial cognitive abilities in nonmodel species, how spatial cognitive traits vary across species, the neural mechanisms underlying spatial cognitive abilities, and the fitness outcomes of spatial cognition.	Medscan
FunctionalAssociation: cognition ---- nervous system	Monitoring Neurocognitive Functioning After Pediatric Cellular Therapy or Hematopoietic Cell Transplant: Guidelines From the COG Neurocognition in Cellular Therapies Task Force, Schofield,H.-L.T.; Fabrizio,V.A. et al., (2022), Transplantation and Cellular Therapy	Monitoring Neurocognitive Functioning After Pediatric Cellular Therapy or Hematopoietic Cell Transplant: Guidelines From the COG Neurocognition in Cellular Therapies Task Force	Neurocognition can be defined as cognitive processes related to specific neural mechanisms occurring in the brain .	Medscan
FunctionalAssociation: cognition ---- nervous system	Neural Oscillations in Aversively Motivated Behavior, Totty,M.S.; Maren,S., (2022), Frontiers in Behavioral Neuroscience	Neural Oscillations in Aversively Motivated Behavior	It should be noted that there are various sleep-related neural oscillations that are critical for cognitive processes such as memory consolidation (Steriade et al., 1993; Datta, 1997, 2000; Buzsáki, 1998; Popa et al., 2010; Datta and O’Malley, 2013; Hutchison and Rathore, 2015; Boyce et al., 2016; Totty et al., 2017).	Medscan
FunctionalAssociation: cognition ---- nervous system	Neural Oscillations in Aversively Motivated Behavior, Totty,M.S.; Maren,S., (2022), Frontiers in Behavioral Neuroscience	Neural Oscillations in Aversively Motivated Behavior	In summary, neural synchronization is an intrinsic aspect of neural computation that underlies various cognitive functions and behavior.	Medscan
FunctionalAssociation: cognition ---- nervous system	A cognitive neurogenetic approach to uncovering the structure of executive functions, Feng,J.; Zhang,L. et al., (2022), Nature Communications	A cognitive neurogenetic approach to uncovering the structure of executive functions	For example, several studies have explored how the genetic effects on cognition are mediated by certain neural intermediate phenotypes84–86.	Medscan
FunctionalAssociation: cognition ---- nervous system	Where Actions Meet Outcomes: Medial Prefrontal Cortex, Central Thalamus, and the Basal Ganglia, Mair,R.G.; Krell,E.M. et al., (2022), Frontiers in Behavioral Neuroscience	Where Actions Meet Outcomes: Medial Prefrontal Cortex, Central Thalamus, and the Basal Ganglia	The elaboration of these circuits during vertebrate evolution has been linked to the development of neural systems that underlie more abstract processes of human cognition (Ginsburg and Jablonka, 2010, 2021; Koechlin, 2014; Cisek, 2019).	Medscan
FunctionalAssociation: cognition ---- nervous system	Tetrahydrocannabinol and cannabidiol medicines for chronic pain and mental health conditions, Henson,J.D.; Vitetta,L. et al., (2022), Inflammopharmacology	Tetrahydrocannabinol and cannabidiol medicines for chronic pain and mental health conditions	CB1 are highly expressed in the cerebral cortex, hippocampus, amygdala, basal ganglia, hypothalamus, septum, cerebellum, parts of the brainstem, the dorsal horn of spinal cord, sympathetic nervous system, enteric nervous system and nociceptors (Devesa and Ferrer-Montiel 2014; Mackie 2005; Zou and Kumar 2018), which includes parts of the nervous system involved in stress, anxiety, mood, memory, le…	Medscan
FunctionalAssociation: cognition ---- nervous system	Nicotine reduces age-related changes in cortical neural oscillations without affecting auditory brainstem responses., Rumschlag,J.A.; Lovelace,J.W. et al., (2022), Neurobiol Aging	Nicotine reduces age-related changes in cortical neural oscillations without affecting auditory brainstem responses.	Neural oscillations at specific frequency bands are associated with cognitive functions and can identify abnormalities in cortical dynamics.	Medscan
FunctionalAssociation: cognition ---- nervous system	Dissociable neural mechanisms of cognition and well-being in youth versus healthy aging., Grennan,G.; Balasubramani,P.P. et al., (2022), Psychol Aging	Dissociable neural mechanisms of cognition and well-being in youth versus healthy aging.	Overall, these results suggest dissociated neural mechanisms underlying global cognition and mental well-being in youth versus healthy aging. (PsycInfo Database Record (c) 2022 APA, all rights reserved).	Medscan
FunctionalAssociation: cognition ---- nervous system	Galactic cosmic ray simulation at the NASA space radiation laboratory - Progress, challenges and recommendations on mixed-field effects, Huff,J.L.; Poignant,F. et al., (2022), Life Sciences in Space Research	Galactic cosmic ray simulation at the NASA space radiation laboratory - Progress, challenges and recommendations on mixed-field effects	Basic tasks (e.g., novel object recognition) interrogate the functionality of defined brain regions and assess relatively simple cognitive processes, while complex cognitive tasks involve brain regions working in a highly complex manner, requiring neural network functioning in synchrony (e.g., creative problem solving, Associative Recognition Memory and Interference Touchscreen (ARMIT) task).	Medscan
FunctionalAssociation: cognition ---- nervous system	DNA Double-Strand Breaks as Pathogenic Lesions in Neurological Disorders, Provasek,V.E.; Mitra,J. et al., (2022), International Journal of Molecular Sciences	DNA Double-Strand Breaks as Pathogenic Lesions in Neurological Disorders	In this way, the dysfunction of Double-Strand Break-induced senescence-like cells and the paracrine effects of those cells on surrounding tissues may help explain how DNA damage can disrupt the delicate neural networks required for higher cognition.	Medscan
FunctionalAssociation: cognition ---- nervous system	Brain gyrification in bipolar disorder: a systematic review of neuroimaging studies., Miola,A.; Cattarinussi,G. et al., (2022), Brain Imaging Behav	Brain gyrification in bipolar disorder: a systematic review of neuroimaging studies.	The current review supports an altered brain gyrification pattern that underlies the pathophysiology of Bipolar disorder spanning large anatomical and functional neural networks, associated with altered cognitive functioning, difficulties in processing and affective regulation, and clinical symptoms.	Medscan
FunctionalAssociation: cognition ---- nervous system	Diet moderates the effect of resting state functional connectivity on cognitive function., Gaynor,A.M.; Varangis,E. et al., (2022), Sci Rep	Diet moderates the effect of resting state functional connectivity on cognitive function.	Further research is warranted to understand how diet impacts neural processes underlying cognitive function over time.	Medscan
FunctionalAssociation: cognition ---- nervous system	Structural and functional organization of the midline and intralaminar nuclei of the thalamus, Vertes,R.P.; Linley,S.B. et al., (2022), Frontiers in Behavioral Neuroscience	Structural and functional organization of the midline and intralaminar nuclei of the thalamus	(2016) stated “synchronize activity in neural networks that underlie cognition.”	Medscan
FunctionalAssociation: cognition ---- nervous system	Longitudinal Effects of Combination Antiretroviral Therapy on Cognition and Neuroimaging Biomarkers in Treatment-Naive People With HIV, Weber,M.T.; Uddin,M.N. et al., (2022), Neurology	Longitudinal Effects of Combination Antiretroviral Therapy on Cognition and Neuroimaging Biomarkers in Treatment-Naive People With HIV	Participants with major neurologic conditions known to affect cognition, such as stroke, head trauma resulting in loss of consciousness >30 minutes, multiple sclerosis, brain infections (except for HIV), any space-occupying brain lesions requiring acute or chronic therapy, and dementia, as established by HIV-associated neurocognitive disorder definition,30 were excluded.	Medscan
FunctionalAssociation: cognition ---- nervous system	Miniscope GRIN Lens System for Calcium Imaging of Neuronal Activity from Deep Brain Structures in Behaving Animals., Zhang,L.; Liang,B. et al., (2019), Curr Protoc Neurosci	Miniscope GRIN Lens System for Calcium Imaging of Neuronal Activity from Deep Brain Structures in Behaving Animals.	Visualizing neural activity from deep brain regions in freely behaving animals through miniature fluorescent microscope (miniscope) systems is becoming more important for understanding neural encoding mechanisms underlying cognitive functions.	Medscan
FunctionalAssociation: cognition ---- nervous system	Convergent and divergent cognitive impairment of unipolar and bipolar depression: A magnetoencephalography resting-state study., Wang,H.; Tian,S. et al., (2022), J Affect Disord	Convergent and divergent cognitive impairment of unipolar and bipolar depression: A magnetoencephalography resting-state study.	Neural oscillations are linked to the foundational cognitive processes.	Medscan
FunctionalAssociation: cognition ---- nervous system	Characterising the spatial and oscillatory unfolding of Theory of Mind in adults using fMRI and MEG., Mossad,S.I.; Vandewouw,M.M. et al., (2022), Front Hum Neurosci	Characterising the spatial and oscillatory unfolding of Theory of Mind in adults using fMRI and MEG.	Our study is one of the first to combine multi-modal neuroimaging to examine the neural networks underlying social cognitive processes, combining the strengths of the spatial resolution of functional MRI and temporal resolution of magnetoencephalography.	Medscan
FunctionalAssociation: cognition ---- orbital cortex	Association between resting-state brain functional connectivity and cortisol levels in unmedicated major depressive disorder, Wang,Y.; Chen,G. et al., (2018), Journal of Psychiatric Research	Association between resting-state brain functional connectivity and cortisol levels in unmedicated major depressive disorder	Taken together, our finding of decreased resting-state functional connectivity between the cerebellum and the orbitofrontal cortex could be associated with the emotional disturbances and cognitive function deficits that accompany major depression.	Medscan
FunctionalAssociation: cognition ---- orbital cortex	Gray matter atrophy in narcolepsy: An activation likelihood estimation meta-analysis, Weng,H.-H.; Chen,C.-F. et al., (2015), Neuroscience and Biobehavioral Reviews	Gray matter atrophy in narcolepsy: An activation likelihood estimation meta-analysis	The orbitofrontal cortex is associated with cognitive processes specifically, and is involved in processing the motivational or emotional values of incoming information, such as taste, smell, and touch ( ).	Medscan
FunctionalAssociation: cognition ---- orbital cortex	Sex differences in hedonic judgement of odors in schizophrenia cases and healthy controls, Walsh-Messinger,J.; Wong,P.S. et al., (2018), Psychiatry Research	Sex differences in hedonic judgement of odors in schizophrenia cases and healthy controls	In healthy females, higher gray matter concentrations are found in the orbitofrontal cortex (implicated in cognitive processes such as decision-making), while healthy males demonstrate more gray matter in the entorhinal cortex, which receives direct input from the olfactory bulb and is associated with memory ( ).	Medscan
FunctionalAssociation: cognition ---- orbital cortex	Paradoxical Decision-Making: A Framework for Understanding Cognition in Parkinson's Disease, Perugini,A.; Ditterich,J. et al., (2018), Trends in Neurosciences	Paradoxical Decision-Making: A Framework for Understanding Cognition in Parkinson's Disease	Dopaminergic medication improves motor and cognitive deficits mediated by the dorsolateral striatal-dorsolateral prefrontal cortical circuit, whereas the medication impairs cognitive functions mediated by the ventral striatal-orbitofrontal cortical circuit .	Medscan
FunctionalAssociation: cognition ---- orbital cortex	Patterns of olfactory functional networks in Parkinson's disease dementia and Alzheimer's dementia, Lee,Y.H.; Bak,Y. et al., (2020), Neurobiology of Aging	Patterns of olfactory functional networks in Parkinson's disease dementia and Alzheimer's dementia	Because there are no correlations between the olfactory performance and functional connectivity from the orbitofrontal cortex that differed between the Alzheimer's dementia and Parkinson's disease dementia groups, the difference in functional connectivity with the orbitofrontal cortex between the Alzheimer's dementia and Parkinson's disease dementia groups may not be solely related to the olfacto…	Medscan
FunctionalAssociation: cognition ---- orbital cortex	Bipolar disorder with and without a history of psychotic features: fMRI correlates of sustained attention, Sepede,G.; Chiacchiaretta,P. et al., (2019), Progress in Neuropsychopharmacology & Biological Psychiatry	Bipolar disorder with and without a history of psychotic features: fMRI correlates of sustained attention	The orbitofrontal cortex is considered a key region at the interface of cognition and emotion.	Medscan
FunctionalAssociation: cognition ---- orbital cortex	Effects of orbitofrontal cortex and ventral hippocampus disconnection on spatial reversal learning, Thonnard,D.; Callaerts-Vegh,Z. et al., (2021), Neuroscience Letters	Effects of orbitofrontal cortex and ventral hippocampus disconnection on spatial reversal learning	This decoupling of hippocampus-orbitofrontal cortex activity, followed by slow recovery, is consistent with current study that hippocampus-orbitofrontal cortex interaction might be crucial for flexibility-related cognitive processes.	Medscan
FunctionalAssociation: cognition ---- orbital cortex	Inactivation of the orbitofrontal cortex reduces irrational choice on a rodent Betting Task, Barrus,M.M.; Hosking,J.G. et al., (2016), Neuroscience	Inactivation of the orbitofrontal cortex reduces irrational choice on a rodent Betting Task	While its precise functions are subject to debate, the orbitofrontal cortex is implicated in numerous cognitive functions related to affective decision-making, particularly with respect to cognitive flexibility as well as the somewhat-related processes of updating and representing subjective value ( ).	Medscan
FunctionalAssociation: cognition ---- orbital cortex	Cattle Encephalon Glycoside and Ignotin Reduce Early Brain Injury and Cognitive Dysfunction after Subarachnoid Hemorrhage in Rats, Ma,K.; Li,R. et al., (2018), Neuroscience	Cattle Encephalon Glycoside and Ignotin Reduce Early Brain Injury and Cognitive Dysfunction after Subarachnoid Hemorrhage in Rats	The hippocampus and the orbitofrontal cortex are key mediators of several cognitive processes that develop cognitive mapping and determine behavior as demonstrated in the cognitive map method of hippocampal function ( ).	Medscan
FunctionalAssociation: cognition ---- orbital cortex	Integrative synaptomics reveals orbitofrontal neuroadaptations and biomarkers in heavy drinking macaques, Mulholland,P.J.; Nimitvilai,S. et al., (2017), Alcohol	Integrative synaptomics reveals orbitofrontal neuroadaptations and biomarkers in heavy drinking macaques	The orbitofrontal cortex is a critical cortical sub-region that controls learning, decision-making, and prediction of reward outcomes, and orbitofrontal cortex dysfunction contributes to executive cognitive function deficits in alcoholics.	Medscan
FunctionalAssociation: cognition ---- orbital cortex	Methyldopa as an inductor of postpartum depression and maternal blues: A review, Wiciński,M.; Malinowski,B. et al., (2020), Biomedicine & Pharmacotherapy	Methyldopa as an inductor of postpartum depression and maternal blues: A review	Decreased cerebral blood flow, especially in orbitofrontal cortex leads to impaired neurons function, cognitive depletion and depression.	Medscan
FunctionalAssociation: cognition ---- orbital cortex	Inference-Based Decisions in a Hidden State Foraging Task: Differential Contributions of Prefrontal Cortical Areas, Vertechi,P.; Lottem,E. et al., (2020), Neuron	Inference-Based Decisions in a Hidden State Foraging Task: Differential Contributions of Prefrontal Cortical Areas	Similar inhibition of the adjacent anterior cingulate cortex results in delayed leaving decisions but does not disrupt the inference process itself, suggesting a specific role of orbitofrontal cortex in this important cognitive function.	Medscan
FunctionalAssociation: cognition ---- orbital cortex	Impaired Neurotransmission in Early-treated Phenylketonuria Patients, González,M.J.; Gassió,R. et al., (2016), Seminars in Pediatric Neurology	Impaired Neurotransmission in Early-treated Phenylketonuria Patients	Serotonin is involved both in the cognitive processes mediated by the orbitofrontal cortex and in the regulation of mood, emotions, and behavior.	Medscan
FunctionalAssociation: cognition ---- orbital cortex	An orbitofrontal cortex to midbrain projection modulates hypersensitivity after peripheral nerve injury, Huang,J.; Zhang,Z. et al., (2021), Cell Reports	An orbitofrontal cortex to midbrain projection modulates hypersensitivity after peripheral nerve injury	The orbitofrontal cortex plays an essential role in cognitive functions such as emotional expression, decision making, and learning ( ; ).	Medscan
FunctionalAssociation: cognition ---- orbital cortex	Pretreatment Brain Activation During Stroop Task Is Associated with Outcomes in Cocaine-Dependent Patients, Brewer,J.A.; Worhunsky,P.D. et al., (2008), Biological Psychiatry	Pretreatment Brain Activation During Stroop Task Is Associated with Outcomes in Cocaine-Dependent Patients	Prefrontal networks involving the dorsolateral prefrontal cortex , orbitofrontal cortex , and anterior cingulate cortex are important for executive cognitive functions governing cognitive control such as response inhibition and error monitoring ( ).	Medscan
FunctionalAssociation: cognition ---- orbital cortex	Meta-Analysis of Brain Volume Changes in Obsessive-Compulsive Disorder, Rotge,J.Y.; Guehl,D. et al., (2009), Biological Psychiatry	Meta-Analysis of Brain Volume Changes in Obsessive-Compulsive Disorder	Recent functional MRI investigations have contributed to a more thorough characterization of the orbitofrontal cortex activity that is related to disruption in some cognitive processes.	Medscan
FunctionalAssociation: cognition ---- orbital cortex	The cognitive neuropsychiatric approach to investigating the neurobiology of schizophrenia and other disorders, Pantelis,C.; Maruff,P., (2002), Journal of Psychosomatic Research	The cognitive neuropsychiatric approach to investigating the neurobiology of schizophrenia and other disorders	Thus, the dorsolateral prefrontal cortex, orbito-frontal cortex and anterior cingulate are involved in mediating cognitive processes that are disturbed in schizophrenia, while the frontal eye fields has been implicated in the eye movement disturbances observed .	Medscan
FunctionalAssociation: cognition ---- orbital cortex	Complexity of olfactory lateralization processes revealed by functional imaging: a review, Brand,G.; Millot,J.L. et al., (2001), Neuroscience and Biobehavioral Reviews	Complexity of olfactory lateralization processes revealed by functional imaging: a review	The main convergence of the studies using cerebral imaging during odor stimulations concerns a dominance of the right hemisphere, especially in the orbitofrontal cortex involved in cognitive tasks.	Medscan
FunctionalAssociation: cognition ---- orbital cortex	Inverse relationship between thalamic and orbitofrontal volumes in obsessive-compulsive disorder, Rotge,J.Y.; Dilharreguy,B. et al., (2009), Progress in Neuropsychopharmacology & Biological Psychiatry	Inverse relationship between thalamic and orbitofrontal volumes in obsessive-compulsive disorder	Furthermore, the orbitofrontal cortex is known to play a role in several other cognitive processes, such as the selection, comparison, and judgment of environmental stimuli, in addition to the monitoring of error recognition ( ).	Medscan
FunctionalAssociation: cognition ---- orbital cortex	The effect of DISC1 on regional gray matter density of schizophrenia in Han Chinese population, Wei,Q.; Diao,F. et al., (2012), Neuroscience Letters	The effect of DISC1 on regional gray matter density of schizophrenia in Han Chinese population	orbitofrontal cortex plays important role in cognition and goal-directed behavior .	Medscan
FunctionalAssociation: cognition ---- orbital cortex	The glutamate-based genetic immune hypothesis in obsessive-compulsive disorder. An integrative approach from genes to symptoms, Rotge,J.Y.; Aouizerate,B. et al., (2010), Neuroscience	The glutamate-based genetic immune hypothesis in obsessive-compulsive disorder. An integrative approach from genes to symptoms	The orbitofrontal cortex plays a role in several cognitive processes, such as the selection, comparison, and judgment of environmental stimuli, in addition to the monitoring of error recognition ( ).	Medscan
FunctionalAssociation: cognition ---- orbital cortex	Orbitofrontal dopaminergic dysfunction causes age-related impairment of reversal learning in rats, Mizoguchi,K.; Shoji,H. et al., (2010), Neuroscience	Orbitofrontal dopaminergic dysfunction causes age-related impairment of reversal learning in rats	The prefrontal cortical structure that includes the orbitofrontal cortex has been implicated in a variety of cognitive processes, and progressive deterioration of cognitive performances sensitive to prefrontal cortical functions have been observed with increasing age ( ).	Medscan
FunctionalAssociation: cognition ---- orbital cortex	Gray matter volume differences and the effects of smoking on gray matter in schizophrenia, Tregellas,J.R.; Shatti,S. et al., (2007), Schizophrenia Research	Gray matter volume differences and the effects of smoking on gray matter in schizophrenia	The orbitofrontal cortex plays a critical role in many aspects of cognition, including social adjustment, the control of mood and drive, and is integral to the mechanisms of reward and decision making ( ).	Medscan
FunctionalAssociation: cognition ---- orbital cortex	Cocaine addiction: Diffusion tensor imaging study of the inferior frontal and anterior cingulate white matter, Romero,M.J.; Asensio,S. et al., (2010), Psychiatry Research: Neuroimaging	Cocaine addiction: Diffusion tensor imaging study of the inferior frontal and anterior cingulate white matter	The orbitofrontal cortex is involved in cognitive processes such as decision making, sensitivity to reward and punishment, sensory integration and representation of the affective value of reinforcers, all of which are widely impaired in cocaine patients ( ).	Medscan
FunctionalAssociation: cognition ---- orbital cortex	Lower activation in the right frontoparietal network during a counting Stroop task in a cocaine-dependent group, Barrós-Loscertales,A.; Bustamante,J.C. et al., (2011), Psychiatry Research: Neuroimaging	Lower activation in the right frontoparietal network during a counting Stroop task in a cocaine-dependent group	Prefrontal networks involving the dorsolateral prefrontal cortex , orbitofrontal cortex , and anterior cingulate cortex are important for the executive cognitive functions governing cognitive control such as response inhibition and error monitoring ( ).	Medscan
FunctionalAssociation: cognition ---- orbital cortex	Amygdala responses to nonlinguistic emotional vocalizations, Fecteau,S.; Belin,P. et al., (2007), Neuroimage	Amygdala responses to nonlinguistic emotional vocalizations	It has been shown that emotional stimuli engage attentional resources in an automatic fashion ( ), thus it is possible that the frontal activations observed here represent an increased attention specific to the negative emotional vocalizations. proposed that frontal regions, such as the orbitofrontal cortex and the inferior frontal gyri are involved in higher order cognitive processes of emotiona…	Medscan
FunctionalAssociation: cognition ---- orbital cortex	Dissociable influences of NR2B-receptor related neural transmission on functions of distinct associative basal ganglia circuits, Beste,C.; Baune,B.T. et al., (2010), Neuroimage	Dissociable influences of NR2B-receptor related neural transmission on functions of distinct associative basal ganglia circuits	The orbitofrontal cortex and the anterior cingulate cortex are involved in numerous cognitive processes (e.g. ).	Medscan
FunctionalAssociation: cognition ---- orbital cortex	Stimulant-induced adaptations in neostriatal matrix and striosome systems: Transiting from instrumental responding to habitual behavior in drug addiction, Canales,J.J., (2005), Neurobiology of Learning and Memory	Stimulant-induced adaptations in neostriatal matrix and striosome systems: Transiting from instrumental responding to habitual behavior in drug addiction	Both anterior cingulate and orbitofrontal cortices participate in cognitive processes that are relevant to motivation, drive, learning of stimulus-reinforcement associations, and decision making ( ), aspects which become dysregulated in addiction.	Medscan
FunctionalAssociation: cognition ---- orbital cortex	White-matter density abnormalities in depressive patients with and without childhood neglect: A voxel-based morphometry (VBM) analysis, Peng,H.; Ning,Y. et al., (2013), Neuroscience Letters	White-matter density abnormalities in depressive patients with and without childhood neglect: A voxel-based morphometry (VBM) analysis	The IPL is located at the junction of multiple sensory regions, including the supramarginal gyrus (Brodmann area 40) and adjacent angular gyrus (BA 39), which have rich and extensive interconnections with areas such as the cingulate cortex, parahippocampal gyrus, and caudal orbitofrontal cortex that are engaged in a host of cognitive functions .	Medscan
FunctionalAssociation: cognition ---- orbital cortex	Characterization of electrically evoked field potentials in the medial prefrontal cortex and orbitofrontal cortex of the rat: Modulation by monoamines, Wallace,J.; Jackson,R.K. et al., (2013), European Neuropsychopharmacology	Characterization of electrically evoked field potentials in the medial prefrontal cortex and orbitofrontal cortex of the rat: Modulation by monoamines	The mPFC and orbitofrontal cortex are involved in cognition and behavioural control.	Medscan
FunctionalAssociation: cognition ---- orbital cortex	Decision-making under risk is improved by both dopaminergic medication and subthalamic stimulation in Parkinson's disease, Boller,J.K.; Barbe,M.T. et al., (2014), Experimental Neurology	Decision-making under risk is improved by both dopaminergic medication and subthalamic stimulation in Parkinson's disease	Thus, to date findings concerning cognitive function/behavior related to the orbitofrontal cortex appear inconsistent and warrant further investigations.	Medscan
FunctionalAssociation: cognition ---- orbital cortex	Integrating frequency and magnitude information in decision-making in schizophrenia: An account of patient performance on the Iowa Gambling Task, Brown,E.C.; Hack,S.M. et al., (2015), Journal of Psychiatric Research	Integrating frequency and magnitude information in decision-making in schizophrenia: An account of patient performance on the Iowa Gambling Task	There are multiple lines of evidence suggesting orbitofrontal cortex dysfunction in patients with schizophrenia , including evidence of reduced volumes ( ), task-evoked hypoactivity ( ), and impairments in reversal learning ( ), considered a key cognitive process mediated by orbitofrontal cortex.	Medscan
FunctionalAssociation: cognition ---- orbital cortex	Orbitofrontal cortex dysfunction in psychogenic non-epileptic seizures. A proposal for a two-factor model, Pillai,J.A.; Haut,S.R. et al., (2015), Medical Hypotheses	Orbitofrontal cortex dysfunction in psychogenic non-epileptic seizures. A proposal for a two-factor model	Further, averaged data obtained on regional activation during orbitofrontal cortex related cognitive tasks could be meaningfully compared between patients and the control groups.	Medscan
FunctionalAssociation: cognition ---- orbital cortex	Paradoxical Decision-Making: A Framework for Understanding Cognition in Parkinson's Disease, Perugini,A.; Ditterich,J. et al., (2018), Trends in Neurosciences	Paradoxical Decision-Making: A Framework for Understanding Cognition in Parkinson's Disease	Many of the cognitive impairments seen in people with PD are considered to result from dopaminergic treatments, as described by the overdose hypothesis, in which excessive dopaminergic stimulation of the intact ventral striatal-orbitofrontal cortical circuit produces impairment in cognition .	Medscan
FunctionalAssociation: cognition ---- orbital cortex	The role of the orbitofrontal cortex in alcohol use, abuse, and dependence, Moorman,D.E., (2018), Progress in Neuropsychopharmacology & Biological Psychiatry	The role of the orbitofrontal cortex in alcohol use, abuse, and dependence	Such functional deficits were observable in long-abstinent drug users, in some cases 10years following last drug use, indicating potentially long-lasting effects of drug use on orbitofrontal cortex-mediated cognition.	Medscan
FunctionalAssociation: cognition ---- orbital cortex	The role of the orbitofrontal cortex in alcohol use, abuse, and dependence, Moorman,D.E., (2018), Progress in Neuropsychopharmacology & Biological Psychiatry	The role of the orbitofrontal cortex in alcohol use, abuse, and dependence	orbitofrontal cortex activation is also decreased during cognitive tasks in subjects with Alcohol use disorders.	Medscan
FunctionalAssociation: cognition ---- orbital cortex	NMDA Receptors in Visual and Olfactory Sensory Integration in Male Long Evans Rats: A Role for the Orbitofrontal Cortex, Sandini,T.M.; Marks,W.N. et al., (2020), Neuroscience	NMDA Receptors in Visual and Olfactory Sensory Integration in Male Long Evans Rats: A Role for the Orbitofrontal Cortex	The role of the orbitofrontal cortex in olfactory-dependent cognition is well documented in humans and rodents ( ).	Medscan
FunctionalAssociation: cognition ---- orbital cortex	Dopaminergic modulation of the orbitofrontal cortex affects attention, motivation and impulsive responding in rats performing the five-choice serial reaction time task, Winstanley,C.A.; Zeeb,F.D. et al., (2010), Behavioural Brain Research	Dopaminergic modulation of the orbitofrontal cortex affects attention, motivation and impulsive responding in rats performing the five-choice serial reaction time task	Such a behavioural change may reflect a decreased motivation to respond to stimuli which signal reward, and suggest that dopamine signaling within the orbitofrontal cortex may affect multiple cognitive processes.	Medscan
FunctionalAssociation: cognition ---- orbital cortex	Decision making deficits in patients with first-episode and chronic schizophrenia, Hutton,S.B.; Murphy,F.C. et al., (2002), Schizophrenia Research	Decision making deficits in patients with first-episode and chronic schizophrenia	Recent behavioural and neuroimaging studies have highlighted the role of the orbitofrontal cortex in decision making cognition ( ).	Medscan
FunctionalAssociation: cognition ---- orbital cortex	Volume reduction and altered sulco-gyral pattern of the orbitofrontal cortex in first-episode schizophrenia, Takayanagi,Y.; Takahashi,T. et al., (2010), Schizophrenia Research	Volume reduction and altered sulco-gyral pattern of the orbitofrontal cortex in first-episode schizophrenia	First, this study was partly limited by a lack of a comprehensive assessment of neuropsychological functioning (e.g., decision making ability), as previous MRI studies demonstrated the relationship between orbitofrontal cortex morphology and cognitive functioning in both schizophrenia patients and healthy control subjects ( ).	Medscan
FunctionalAssociation: cognition ---- orbital cortex	Orbitofrontal cortex dysfunction in abstinent cocaine abusers performing a decision-making task, Bolla,K.I.; Eldreth,D.A. et al., (2003), Neuroimage	Orbitofrontal cortex dysfunction in abstinent cocaine abusers performing a decision-making task	Future studies using fMRI and event-related designs would make it possible to determine more detailed mechanisms of decision-making and the roles of the orbitofrontal cortex and dorsolateral prefrontal cortex in this complex cognitive process.	Medscan
FunctionalAssociation: cognition ---- orbital cortex	Cognition-induced modulation of serotonin in the orbitofrontal cortex: A controlled cross-over PET study of a delayed match-to-sample task using the 5-HT2a receptor antagonist [ 18F]altanserin, Hautzel,H.; Müller,H.W. et al., (2011), Neuroimage	Cognition-induced modulation of serotonin in the orbitofrontal cortex: A controlled cross-over PET study of a delayed match-to-sample task using the 5-HT2a receptor antagonist [ 18F]altanserin	Contrast A: working memory BP nd > control BP nd: The SnPM3 analysis revealed a significant cluster of increased BP nd during the cognitive task vs. control in the orbitofrontal cortex (Brodmann area 11, center of mass 2, 48, -18, t-value 4.25, cluster size 213 voxels), partly extending into the ventromedial prefrontal cortex ( A).	Medscan
FunctionalAssociation: cognition ---- orbital cortex	Deep brain stimulation in the lateral orbitofrontal cortex impairs spatial reversal learning, Klanker,M.; Post,G. et al., (2013), Behavioural Brain Research	Deep brain stimulation in the lateral orbitofrontal cortex impairs spatial reversal learning	The effects of manipulating orbitofrontal cortex activity on cognitive functioning (e.g. reversal learning) have been studied extensively in many mammalian species with the reproducible outcome that lesioning the orbitofrontal cortex results in behavioral inflexibility .	Medscan
FunctionalAssociation: cognition ---- orbital cortex	Specificity of performance monitoring changes in obsessive-compulsive disorder, Endrass,T.; Ullsperger,M., (2014), Neuroscience and Biobehavioral Reviews	Specificity of performance monitoring changes in obsessive-compulsive disorder	Specifically, functional overactivity in the anterior cingulate cortex , the orbitofrontal cortex and the basal ganglia might interfere with cognitive functioning and thus with performance during decision making and learning in Obsessive-compulsive disorder.	Medscan
FunctionalAssociation: cognition ---- orbital cortex	Endoscopic transorbital approach to the insular region: Cadaveric feasibility study and clinical application (SevEN-005), Kim,E.H.; Yoo,J. et al., (2021), Journal of Neurosurgery	Endoscopic transorbital approach to the insular region: Cadaveric feasibility study and clinical application (SevEN-005)	The posterior orbital gyrus is associated with executive behavior and cognition, wherein the inferior frontooccipital fasciculus and uncinate fasciculus are located.	Medscan
FunctionalAssociation: cognition ---- orbital cortex	Orbitofrontal volume deficit in schizophrenia and thought disorder., Nakamura,M.; Nestor,P.G. et al., (2008), Brain	Orbitofrontal volume deficit in schizophrenia and thought disorder.	We previously reported Orbitofrontal Cortex sulcogyral pattern alteration and its associations with social disturbance in schizophrenia, but Orbitofrontal Cortex volume associations with psychopathology and cognition have not been investigated.	Medscan
FunctionalAssociation: cognition ---- orbital cortex	Characterization of electrically evoked field potentials in the medial prefrontal cortex and orbitofrontal cortex of the rat: modulation by monoamines., Wallace,J.; Jackson,R.K. et al., (2014), Eur Neuropsychopharmacol	Characterization of electrically evoked field potentials in the medial prefrontal cortex and orbitofrontal cortex of the rat: modulation by monoamines.	Medial prefrontal cortex and orbitofrontal cortex play critical roles in cognition and behavioural control.	Medscan
FunctionalAssociation: cognition ---- orbital cortex	The stressed orbitofrontal cortex., Sequeira,M.K.; Gourley,S.L., (2021), Behav Neurosci	The stressed orbitofrontal cortex.	Additionally, stressor and exogenous stress hormone exposure impair cognitive functions that are dependent on the orbitofrontal cortex.	Medscan
FunctionalAssociation: cognition ---- orbital cortex	Impaired neurotransmission in early-treated phenylketonuria patients, González,M.J.; Gassió,R. et al., (2016), Seminars in Pediatric Neurology	Impaired neurotransmission in early-treated phenylketonuria patients	Serotonin is involved both in the cognitive processes mediated by the orbitofrontal cortex and in the regulation of mood, emotions, and behavior.	Medscan
FunctionalAssociation: cognition ---- orbital cortex	Neuropsychological assessment of the orbital and ventromedial prefrontal cortex, Zald,D.H.; Andreotti,C., (2010), Neuropsychologia	Neuropsychological assessment of the orbital and ventromedial prefrontal cortex	The broadest group of cognitive tasks showing sensitivity to orbitofrontal cortex lesions involve tasks in which the individual must learn a reward contingency that diverges from expectation or that is changing over time.	Medscan
FunctionalAssociation: cognition ---- orbital cortex	Contributions of the prefrontal cortex to the neural basis of human decision making, Krawczyk,D.C., (2002), Neuroscience and Biobehavioral Reviews	Contributions of the prefrontal cortex to the neural basis of human decision making	They maintain that the orbitofrontal cortex is particularly likely to be involved in cognition when behavioral choices are likely to rely upon reward values of options that have been built up over time.	Medscan
FunctionalAssociation: cognition ---- orbital cortex	The neuropsychology of obsessive compulsive disorder: the importance of failures in cognitive and behavioural inhibition as candidate endophenotypic markers, Chamberlain,S.R.; Blackwell,A.D. et al., (2005), Neuroscience and Biobehavioral Reviews	The neuropsychology of obsessive compulsive disorder: the importance of failures in cognitive and behavioural inhibition as candidate endophenotypic markers	As Aron et al. report ( ), inhibition as a cognitive function has been associated with neural substrates including the dorsolateral prefrontal cortex, inferior frontal cortex, and orbitofrontal cortex. for example, found inhibition to be associated with activation of multiple regions on a Go/No-Go task in healthy volunteers, including orbitofrontal cortex, superior temporal gyrus, cingulate gyrus…	Medscan
FunctionalAssociation: cognition ---- orbital cortex	Perseveration and not strategic deficits underlie delayed alternation impairment in obsessive-compulsive disorder (OCD), Moritz,S.; Hottenrott,B. et al., (2009), Psychiatry Research	Perseveration and not strategic deficits underlie delayed alternation impairment in obsessive-compulsive disorder (OCD)	There is some evidence linking deficits on orbito-frontal cortex-related cognitive tasks such as reversal learning with obsessive-compulsive disorder ( ).	Medscan
FunctionalAssociation: cognition ---- orbital cortex	Architectonic distribution of the serotonin transporter within the orbitofrontal cortex of the vervet monkey, Way,B.M.; Laćan,G. et al., (2007), Neuroscience	Architectonic distribution of the serotonin transporter within the orbitofrontal cortex of the vervet monkey	In the monkey, 5-HT also influences orbitofrontal processing, as lesioning of the orbitofrontal cortex serotoninergic innervation impaired performance on orbitofrontal cortex-dependent cognitive tasks ( ).	Medscan
FunctionalAssociation: cognition ---- orbital cortex	Prefrontal cognitive functions in stabilized first-episode patients with schizophrenia spectrum disorders: A dissociation between dorsolateral and orbitofrontal functioning, Rodríguez-Sánchez,J.M.; Crespo-Facorro,B. et al., (2005), Schizophrenia Research	Prefrontal cognitive functions in stabilized first-episode patients with schizophrenia spectrum disorders: A dissociation between dorsolateral and orbitofrontal functioning	It is also of interest that some recent studies have shown that patients with schizophrenia perform poorly in cognitive task involving the orbitofrontal cortex function ( ).	Medscan
FunctionalAssociation: cognition ---- orbital cortex	Impaired decision making in schizophrenia and orbitofrontal cortex lesion patients, Larquet,M.; Coricelli,G. et al., (2010), Schizophrenia Research	Impaired decision making in schizophrenia and orbitofrontal cortex lesion patients	The orbitofrontal cortex is an interface of emotion and cognition, and mechanisms such as counterfactual thinking (impaired in schizophrenia patients, as shown in our data) may participate in the control of emotional experience.	Medscan
FunctionalAssociation: cognition ---- orbital cortex	Prospective reports of chronic life stress predict decreased grey matter volume in the hippocampus, Gianaros,P.J.; Jennings,J.R. et al., (2007), Neuroimage	Prospective reports of chronic life stress predict decreased grey matter volume in the hippocampus	Thus, it is possible that chronic-stress-related variations in the regional morphology of the orbitofrontal cortex, in addition to the hippocampus, may be associated with symptom expression or other functional impairments in emotion, cognition, or neuroendocrine activity characteristic of psychiatric syndromes.	Medscan
FunctionalAssociation: cognition ---- orbital cortex	Olfactory identification deficits and associated response inhibition in obsessive-compulsive disorder: On the scent of the orbitofronto-striatal model, Bersani,G.; Quartini,A. et al., (2013), Psychiatry Research	Olfactory identification deficits and associated response inhibition in obsessive-compulsive disorder: On the scent of the orbitofronto-striatal model	We predicted that (i) Obsessive Compulsive Disorder patients would exhibit a significantly worse olfactory identification ability compared to healthy control subjects and would be impaired in neuropsychological function, and (ii) there would be a negative correlation between olfactory identification ability and orbitofrontal cortex-dependent cognitive functioning in Obsessive Compulsive Disorder …	Medscan
FunctionalAssociation: cognition ---- orbital cortex	Decision-making under risk is improved by both dopaminergic medication and subthalamic stimulation in Parkinson's disease, Boller,J.K.; Barbe,M.T. et al., (2014), Experimental Neurology	Decision-making under risk is improved by both dopaminergic medication and subthalamic stimulation in Parkinson's disease	This model illustrates that an exuberance of dopamine can be causal for impaired cognitive functions, which are associated with the orbitofrontal cortex.	Medscan
FunctionalAssociation: cognition ---- orbital cortex	Reduced paralimbic system gray matter volume in schizophrenia: Correlations with clinical variables, symptomatology and cognitive function, Liao,J.; Yan,H. et al., (2015), Journal of Psychiatric Research	Reduced paralimbic system gray matter volume in schizophrenia: Correlations with clinical variables, symptomatology and cognitive function	The orbitofrontal cortex has been shown to be related to sensory-visceromotor multimodal integration, emotional and motivational state regulation and processing, breaches of expectation, decision-making, and memory ( ), such that abnormal volume of orbitofrontal cortex has been associated with aggression, blunted affect, and poor cognitive function ( ).	Medscan
FunctionalAssociation: cognition ---- orbital cortex	Orbitofrontal cortex dysfunction in psychogenic non-epileptic seizures. A proposal for a two-factor model, Pillai,J.A.; Haut,S.R. et al., (2015), Medical Hypotheses	Orbitofrontal cortex dysfunction in psychogenic non-epileptic seizures. A proposal for a two-factor model	Further, there are well described cognitive tasks which are sensitive to orbitofrontal cortex dysfunction, and which can be administered in a consistent and replicable fashion during the functional MRI scan to further demonstrate the essential nature of the relationship.	Medscan
FunctionalAssociation: cognition ---- orbital cortex	Reducing smoking reduces suicidality among individuals with psychosis: Complementary outcomes from a Healthy Lifestyles intervention study, Sankaranarayanan,A.; Clark,V. et al., (2016), Psychiatry Research	Reducing smoking reduces suicidality among individuals with psychosis: Complementary outcomes from a Healthy Lifestyles intervention study	Lesion studies have demonstrated that emotion recognition and other social cognitive abilities depend critically on the orbitofrontal cortex ( ), while suicidal behaviours, aggression, impulsivity and smoking have all been linked to a reduced central serotonin or "low serotonin syndrome" ( ).	Medscan
FunctionalAssociation: cognition ---- orbital cortex	DeltaFosB induction in orbitofrontal cortex mediates tolerance to cocaine-induced cognitive dysfunction., Winstanley,C.A.; LaPlant,Q. et al., (2007), J Neurosci	DeltaFosB induction in orbitofrontal cortex mediates tolerance to cocaine-induced cognitive dysfunction.	Overexpressing ΔFosB in the orbitofrontal cortex decreases changes in cognition induced by acute cocaine After obtaining baseline measures of performance in the 5CSRT and delay-discounting task, animals received intra-orbitofrontal cortex injections of an AAV vector expressing ΔFosB to mimic induction of the protein by cocaine or an AAV vector expressing ΔJunD to block the actions of endogenously…	Medscan
FunctionalAssociation: cognition ---- orbital cortex	Over the river, through the woods: Cognitive maps in the hippocampus and orbitofrontal cortex, Wikenheiser,A.M.; Schoenbaum,G. et al., (2016), Nature Reviews Neuroscience	Over the river, through the woods: Cognitive maps in the hippocampus and orbitofrontal cortex	Viewed from this perspective, the orbitofrontal cortex and hippocampus appear to be involved in very similar cognitive processes.	Medscan
FunctionalAssociation: cognition ---- orbital cortex	Over the river, through the woods: Cognitive maps in the hippocampus and orbitofrontal cortex, Wikenheiser,A.M.; Schoenbaum,G. et al., (2016), Nature Reviews Neuroscience	Over the river, through the woods: Cognitive maps in the hippocampus and orbitofrontal cortex	Although it is clear that the orbitofrontal cortex has an important role in cognitive processes such as learning and decision making, the behaviours that depend on the orbitofrontal cortex are motivated by biological needs.	Medscan
FunctionalAssociation: cognition ---- orbital cortex	Rule encoding in orbitofrontal cortex and striatum guides selection, Sleezer,B.J.; Castagno,M.D. et al., (2016), Journal of Neuroscience	Rule encoding in orbitofrontal cortex and striatum guides selection	One executive role of orbitofrontal cortex is linking cognition to action.	Medscan
FunctionalAssociation: cognition ---- orbital cortex	Quantitative assessment of prefrontal cortex in humans relative to nonhuman primates, Donahue,C.J.; Glasser,M.F. et al., (2018), Proceedings of the National Academy of Sciences of the United States of America	Quantitative assessment of prefrontal cortex in humans relative to nonhuman primates	However, agranular regions of medial frontal and orbitofrontal cortex have been implicated in higher cognitive function, and we consider it appropriate to include these areas of frontal lobe cortex that are functionally neither motor nor premotor in a liberal prefrontal cortex delineation (Fig. 1, additional regions filled in blue).	Medscan
FunctionalAssociation: cognition ---- orbital cortex	Orbitofrontal signaling of future reward is associated with hyperactivity in attention-deficit/hyperactivity disorder, Tegelbeckers,J.; Krauel,K. et al., (2018), Journal of Neuroscience	Orbitofrontal signaling of future reward is associated with hyperactivity in attention-deficit/hyperactivity disorder	Moreover, stronger reward-related activity was correlated with individual differences in hyperactive/impulsive symptoms in the attention-deficit/hyperactivity disorder group, whereas high cognitive ability was associated with normalized orbitofrontal cortex responses.	Medscan
FunctionalAssociation: cognition ---- orbital cortex	Lateral-Medial Dissociation in Orbitofrontal Cortex-Hypothalamus Connectivity., Hirose,S.; Osada,T. et al., (2016), Front Hum Neurosci	Lateral-Medial Dissociation in Orbitofrontal Cortex-Hypothalamus Connectivity.	The orbitofrontal cortex is involved in cognitive functions, and is also closely related to autonomic functions.	Medscan
FunctionalAssociation: cognition ---- orbital cortex	Continuous Theta Burst Stimulation Over the Right Orbitofrontal Cortex Impairs Conscious Olfactory Perception., Villafuerte,G.; Miguel-Puga,A. et al., (2019), Front Neurosci	Continuous Theta Burst Stimulation Over the Right Orbitofrontal Cortex Impairs Conscious Olfactory Perception.	However, the exact mechanism that explains our results is unclear and could be explained by the disruption of other cognitive functions related to the right orbitofrontal cortex.	Medscan
FunctionalAssociation: cognition ---- orbital cortex	Preservation of Interference Effects in Working Memory After Orbitofrontal Damage., Llorens,A.; Funderud,I. et al., (2019), Front Hum Neurosci	Preservation of Interference Effects in Working Memory After Orbitofrontal Damage.	Orbitofrontal cortex is implicated in multiple cognitive processes, including inhibitory control, context memory, recency judgment, and choice behavior.	Medscan
FunctionalAssociation: cognition ---- orbital cortex	Differential functional connectivity underlying asymmetric reward-related activity in human and nonhuman primates., Lopez-Persem,A.; Roumazeilles,L. et al., (2020), Proc Natl Acad Sci U S A	Differential functional connectivity underlying asymmetric reward-related activity in human and nonhuman primates.	Nevertheless, some lesion studies suggest that the left and right orbitofrontal cortex contribute differently to cognitive processes.	Medscan
FunctionalAssociation: cognition ---- orbital cortex	A psychiatric disease-related circular RNA controls synaptic gene expression and cognition, Zimmerman,A.J.; Hafez,A.K. et al., (2020), Molecular Psychiatry	A psychiatric disease-related circular RNA controls synaptic gene expression and cognition	Taken together our data introduce a neuronal-and frontal cortex-enriched Circular RNA as a novel molecular player with links to neuropsychiatric disorders that is consistently altered in schizophrenia and Bipolar disorder orbitofrontal cortex and patient stem cell-derived neuronal cultures and is capable of modulating synaptic gene expression and orbitofrontal cortex-mediated cognition.	Medscan
FunctionalAssociation: cognition ---- orbital cortex	Differential functional connectivity underlying asymmetric reward-related activity in human and nonhuman primates, Lopez-Persem,A.; Roumazeilles,L. et al., (2020), Proceedings of the National Academy of Sciences of the United States of America	Differential functional connectivity underlying asymmetric reward-related activity in human and nonhuman primates	Nevertheless, some lesion studies suggest that the left and right orbitofrontal cortex contribute differently to cognitive processes.	Medscan
FunctionalAssociation: cognition ---- orbital cortex	White matter tract-specific alterations in male patients with untreated obstructive sleep apnea are associated with worse cognitive function, Koo,D.L.; Kim,H.R. et al., (2020), Sleep	White matter tract-specific alterations in male patients with untreated obstructive sleep apnea are associated with worse cognitive function	Furthermore, the lower fractional anisotropy values in the right uncinate fasciculus in obstructive sleep apnea was associated with the decreased scores of digit span backward and a low score of the Rey Complex Figure Test copy, suggesting that altered tract-specific changes in the connections from the anterior temporal lobe to the orbital cortex were related to worse cognitive function.	Medscan
FunctionalAssociation: cognition ---- orbital cortex	Influence of FKBP5 Variants and Childhood Trauma on Brain Volume in Non-clinical Individuals, Kwon,A.; Kim,S. et al., (2021), Frontiers in Behavioral Neuroscience	Influence of FKBP5 Variants and Childhood Trauma on Brain Volume in Non-clinical Individuals	In AC + CC genotypes, the volume of the left orbitofrontal cortex showed significant positive correlations with negative cognition (e.g., depressive rumination) and negative correlations with positive feeling about life (e.g., physical health, psychological health).	Medscan
FunctionalAssociation: cognition ---- orbital cortex	Evaluation of Structural Neural Connectivity Between the Primary Auditory Cortex and Cognition-Related Brain Areas Using Diffusion Tensor Tractography in 43 Normal Adults, Jang,S.H.; Choi,E.B., (2022), Medical Science Monitor	Evaluation of Structural Neural Connectivity Between the Primary Auditory Cortex and Cognition-Related Brain Areas Using Diffusion Tensor Tractography in 43 Normal Adults	The cognition-related brain areas: the dorsolateral prefrontal cortex , ventrolateral prefrontal cortex , anterior and posterior cingulate gyri, orbitofrontal cortex , amygdala, hippocampus, and parahippocampal cortex.	Medscan
FunctionalAssociation: cognition ---- orbital cortex	Higher Peripheral Inflammation Is Associated With Lower Orbitofrontal Gamma Power in Chronic Tinnitus, Becker,L.; Rohleder,N. et al., (2022), Frontiers in Behavioral Neuroscience	Higher Peripheral Inflammation Is Associated With Lower Orbitofrontal Gamma Power in Chronic Tinnitus	The orbitofrontal cortex is involved in higher order cognitive functions such as sensory inhibition (Ben Shalom and Bonneh, 2019), top-down attentional control (Kam et al., 2021), and emotional regulation (Rolls, 2017).	Medscan
FunctionalAssociation: cognition ---- orbital cortex	Aberrant Cross-Tissue Functional Connectivity in Alzheimer's Disease: Static, Dynamic, and Directional Properties, Zhang,X.; Guan,Q. et al., (2022), Journal of Alzheimer's Disease	Aberrant Cross-Tissue Functional Connectivity in Alzheimer's Disease: Static, Dynamic, and Directional Properties	The orbitofrontal cortex has been involved in various cognitive functions, including memory, cognitive control, and decision making, via its massive fiber connections to the cortical and subcortical regions, such as the parahippocampal gyrus, entorhinal cortex, and cingulate cortex [61, 62].	Medscan
FunctionalAssociation: cognition ---- orbital cortex	Selective Inhibitory Circuit Dysfunction after Chronic Frontal Lobe Contusion, Nolan,A.L.; Nolan,A.L. et al., (2022), Journal of Neuroscience	Selective Inhibitory Circuit Dysfunction after Chronic Frontal Lobe Contusion	These mice exhibit deficits in reversal learning, a cognitive ability requiring orbitofrontal cortex function (Bissonette et al., 2008).	Medscan
FunctionalAssociation: cognitive decline ---- orbital cortex	Reversal learning in patients with obsessive-compulsive disorder (OCD) and their unaffected relatives: Is orbitofrontal dysfunction an endophenotype of OCD?, Tezcan,D.; Tumkaya,S. et al., (2017), Psychiatry Research	Reversal learning in patients with obsessive-compulsive disorder (OCD) and their unaffected relatives: Is orbitofrontal dysfunction an endophenotype of OCD?	Orbitofrontal cortex related cognitive impairment is an important candidate for being an endophenotype of Obsessive-compulsive disorder.	Medscan
FunctionalAssociation: cognitive decline ---- orbital cortex	Pathomechanism of nocturnal paroxysmal dystonia in autosomal dominant sleep-related hypermotor epilepsy with S284L-mutant α4 subunit of nicotinic ACh receptor, Fukuyama,K.; Fukuzawa,M. et al., (2020), Biomedicine & Pharmacotherapy	Pathomechanism of nocturnal paroxysmal dystonia in autosomal dominant sleep-related hypermotor epilepsy with S284L-mutant α4 subunit of nicotinic ACh receptor	The dysfunction of orbito-frontal cortex plays important roles in the cognitive impairment in autism spectrum disorder and attention-deficit hyperactivity disorder [ , ].	Medscan
FunctionalAssociation: cognitive decline ---- orbital cortex	Regional homogeneity in depression and its relationship with separate depressive symptom clusters: A resting-state fMRI study, Yao,Z.; Wang,L. et al., (2009), Journal of Affective Disorders	Regional homogeneity in depression and its relationship with separate depressive symptom clusters: A resting-state fMRI study	The ReHo decrease in the orbitofrontal cortex and a correlation in the ReHo value of this region with cognitive disturbance in depressed patients shown in our study were consistent with the results of previous studies, thereby providing more evidences as to the involvement of the orbitofrontal cortex in cognitive deficits of depression.	Medscan
FunctionalAssociation: cognitive decline ---- orbital cortex	Cognitive and neurobiological findings in obsessive-compulsive disorder, Anderson,K.E.; Savage,C.R., (2004), Psychiatric Clinics of North America	Cognitive and neurobiological findings in obsessive-compulsive disorder	More recent studies have begun to investigate decision-making processes in Obsessive-compulsive disorder using paradigms developed to study cognitive deficits associated with lesions in the orbitofrontal cortex .	Medscan
FunctionalAssociation: cognitive decline ---- orbital cortex	The role of cognitive event-related potentials in executive dysfunction, Lai,C.L.; Lin,R.T. et al., (2013), Kaohsiung Journal of Medical Sciences	The role of cognitive event-related potentials in executive dysfunction	However, P300 seemed to have less value in detecting the cognitive dysfunction related to orbitofrontal cortex, because there was a marginally significant relationship with the score of Neurobehavioral Rating Scale in our study.	Medscan
FunctionalAssociation: cognitive decline ---- orbital cortex	Increased SNARE Protein-Protein Interactions in Orbitofrontal and Anterior Cingulate Cortices in Schizophrenia, Ramos-Miguel,A.; Beasley,C.L. et al., (2015), Biological Psychiatry	Increased SNARE Protein-Protein Interactions in Orbitofrontal and Anterior Cingulate Cortices in Schizophrenia	Both orbitofrontal cortex and anterior cingulate cortex contribute to cognitive dysfunction in schizophrenia ( ).	Medscan
FunctionalAssociation: cognitive decline ---- orbital cortex	Impulsivity and adolescent substance use: Rashly dismissed as "all-bad"?, Gullo,M.J.; Dawe,S., (2008), Neuroscience and Biobehavioral Reviews	Impulsivity and adolescent substance use: Rashly dismissed as "all-bad"?	Both of the groups identified in this research had difficulty making decisions involving future consequences which resembled, to varying degrees, the cognitive deficits seen in orbitofrontal cortex lesion patients ( ).	Medscan
FunctionalAssociation: cognitive decline ---- orbital cortex	Cannabis Use and Consequences, Mashhoon,Y.; Sagar,K.A. et al., (2019), The Pediatric Clinics of North America	Cannabis Use and Consequences	Notably, some investigations have shown that altered structural morphology in adolescent cannabis users, such as smaller prefrontal cortex , orbitofrontal cortex, and parietal cortex and greater cerebellar volumes, are associated with increased cognitive dysfunction.	Medscan
FunctionalAssociation: cognitive decline ---- orbital cortex	Internet and Video Game Addictions, Sussman,C.J.; Harper,J.M. et al., (2018), Child and Adolescent Psychiatric Clinics of North America	Internet and Video Game Addictions	Addiction duration, gaming duration, cognitive deficits, and severity of "Internet gaming disorder" correlate with disrupted gray and white matter integrity in the dorsolateral prefrontal cortex, orbitofrontal cortex, and striatum.	Medscan
FunctionalAssociation: cognitive decline ---- orbital cortex	The impact of personality characteristics on the clinical expression in neurodegenerative disorders-A review, von Gunten,A.; Pocnet,C. et al., (2009), Brain Research Bulletin	The impact of personality characteristics on the clinical expression in neurodegenerative disorders-A review	Indeed, as yet rare studies and indirect evidence suggest that morphological changes in cortical limbic regions, in particular in the anterior cingulate cortex and orbitofrontal cortex, may be associated with BPS and further cognitive decline in patients with early neurodegenerative disease.	Medscan
FunctionalAssociation: cognitive decline ---- orbital cortex	Chronic Cocaine-Induced H3 Acetylation and Transcriptional Activation of CaMKIIalpha in the Nucleus Accumbens Is Critical for Motivation for Drug Reinforcement., Wang,L.; Lv,Z. et al., (2009), Neuropsychopharmacology	Chronic Cocaine-Induced H3 Acetylation and Transcriptional Activation of CaMKIIalpha in the Nucleus Accumbens Is Critical for Motivation for Drug Reinforcement.	DeltaFosB induction in orbitofrontal cortex mediates tolerance to cocaine-induced cognitive dysfunction.	Medscan
FunctionalAssociation: cognitive decline ---- orbital cortex	Gray Matter Alterations in Obsessive-Compulsive Disorder: An Anatomic Likelihood Estimation Meta-Analysis., Rotge,J.Y.; Langbour,N. et al., (2009), Neuropsychopharmacology	Gray Matter Alterations in Obsessive-Compulsive Disorder: An Anatomic Likelihood Estimation Meta-Analysis.	The orbitofrontal cortex is likely related to deficits of cognitive regulation of emotionally salient information.	Medscan
FunctionalAssociation: cognitive decline ---- orbital cortex	Balancing risk and reward: a rat model of risky decision making., Simon,N.W.; Gilbert,R.J. et al., (2009), Neuropsychopharmacology	Balancing risk and reward: a rat model of risky decision making.	DeltaFosB induction in orbitofrontal cortex mediates tolerance to cocaine-induced cognitive dysfunction.	Medscan
FunctionalAssociation: cognitive decline ---- orbital cortex	Subcortical grey matter structures in multiple sclerosis: What is their role in cognition?, Cruz-Gómez,A.J.; Aguirre,N. et al., (2018), NeuroReport	Subcortical grey matter structures in multiple sclerosis: What is their role in cognition?	The discriminant and correlation analyses showed that the enhanced functional connectivity observed between the right caudate and the orbitofrontal cortex was closely associated with cognitive impairment in multiple sclerosis	Medscan
FunctionalAssociation: cognitive decline ---- orbital cortex	Deep brain stimulation for intractable obsessive-compulsive disorder: The international and japanese situation/scenario, Sugiyama,K.; Nozaki,T. et al., (2018), Neurologia Medico-Chirurgica	Deep brain stimulation for intractable obsessive-compulsive disorder: The international and japanese situation/scenario	It is noteworthy that the cortico-striato-thalamo-cortical loops that include the limbic area or orbito-frontal cortex seem to correlate with psychiatric symptoms or cognitive impairment, as well as motor related loops have been already reported in the early proposal of cortico-striato-thalamo-cortical loops2) (Fig. 1).	Medscan
FunctionalAssociation: cognitive decline ---- orbital cortex	Deep brain stimulation for intractable obsessive-compulsive disorder: The international and japanese situation/scenario, Sugiyama,K.; Nozaki,T. et al., (2018), Neurologia Medico-Chirurgica	Deep brain stimulation for intractable obsessive-compulsive disorder: The international and japanese situation/scenario	Fig. 1 Early proposal of cortico-striato-thalamo-cortical loops (modified from Alexander et al.2)) It is noteworthy that the cortico-striato-thalamo-cortical loops that include the limbic area or orbito-frontal cortex seem to correlate with psychiatric symptoms or cognitive impairment, as well as motor related loops have been already reported in the early proposal of cortico-striato-thalamo-corti…	Medscan
FunctionalAssociation: cognitive decline ---- orbital cortex	A psychiatric disease-related circular RNA controls synaptic gene expression and cognition, Zimmerman,A.J.; Hafez,A.K. et al., (2020), Molecular Psychiatry	A psychiatric disease-related circular RNA controls synaptic gene expression and cognition	Patients with Bipolar disorder or schizophrenia exhibit cognitive deficits related to orbitofrontal cortex function with the most notable being disturbances in cognitive flexibility, which is the capacity to promptly adapt one’s behavior when circumstances change [40–42].	Medscan
FunctionalAssociation: cognitive decline ---- orbital cortex	The present indication and future of deep brain stimulation, Sugiyama,K.; Nozaki,T. et al., (2015), Neurologia Medico-Chirurgica	The present indication and future of deep brain stimulation	It is noteworthy that the cortico-striato-thalamo-cortical loops that include the limbic area or orbitofrontal cortex seem to correlate with psychiatric symptoms or cognitive impairment, as well as motor-related loops have been already reported in the early proposal of cortico-striato-thalamo-cortical loops.	Medscan
FunctionalAssociation: cognitive decline ---- orbital cortex	Ketamine Corrects Stress-Induced Cognitive Dysfunction through JAK2/STAT3 Signaling in the Orbitofrontal Cortex, Patton,M.S.; Lodge,D.J. et al., (2017), Neuropsychopharmacology	Ketamine Corrects Stress-Induced Cognitive Dysfunction through JAK2/STAT3 Signaling in the Orbitofrontal Cortex	These results suggest that the JAK2/STAT3 signaling pathway is a novel mechanism by which ketamine exerts its therapeutic effects on stress-induced cognitive dysfunction in the orbitofrontal cortex.	Medscan
FunctionalAssociation: cognitive decline ---- orbital cortex	Subcortical grey matter structures in multiple sclerosis: What is their role in cognition?, Cruz-Gómez,A.J.; Aguirre,N. et al., (2018), NeuroReport	Subcortical grey matter structures in multiple sclerosis: What is their role in cognition?	Conversely, increased functional connectivity between the right caudate and the bilateral orbitofrontal cortex was the most salient characteristic of the cognitive impairment group compared with the cognitive preserved one.	Medscan
FunctionalAssociation: cognitive decline ---- orbital cortex	Orbitofrontal neuroadaptations and cross-species synaptic biomarkers in heavy-drinking macaques, Nimitvilai,S.; Woodward,J.J. et al., (2017), Journal of Neuroscience	Orbitofrontal neuroadaptations and cross-species synaptic biomarkers in heavy-drinking macaques	Clinical research identified cognitive deficits in alcoholic individuals as a risk factor for relapse, and alcoholic individuals display deficits on cognitive tasks that are dependent upon the orbitofrontal cortex .	Medscan
FunctionalAssociation: cognitive decline ---- orbital cortex	Potential role of dopamine transporter in behavioral flexibility, Cybulska-Klosowicz,A.; Dabrowska,J. et al., (2017), Acta Neurobiologiae Experimentalis	Potential role of dopamine transporter in behavioral flexibility	Taken together, this suggests that DAT heterozygous mice may suffer from cognitive deficits involving not only the orbitofrontal cortex and striatum, but possibly also other frontal cortex subregions.	Medscan
FunctionalAssociation: cognitive decline ---- orbital cortex	DeltaFosB induction in orbitofrontal cortex mediates tolerance to cocaine-induced cognitive dysfunction., Winstanley,C.A.; LaPlant,Q. et al., (2007), J Neurosci	DeltaFosB induction in orbitofrontal cortex mediates tolerance to cocaine-induced cognitive dysfunction.	DeltaFosB induction in orbitofrontal cortex mediates tolerance to cocaine-induced cognitive dysfunction.	Medscan
FunctionalAssociation: cognitive decline ---- orbital cortex	Subcortical grey matter structures in multiple sclerosis: what is their role in cognition?, Cruz-Gómez,Á.J.; Aguirre,N. et al., (2018), Neuroreport	Subcortical grey matter structures in multiple sclerosis: what is their role in cognition?	The discriminant and correlation analyses showed that the enhanced functional connectivity observed between the right caudate and the orbitofrontal cortex was closely associated with cognitive impairment in multiple sclerosis patients.	Medscan
FunctionalAssociation: cognitive decline ---- orbital cortex	Distinct Region- and Time-Dependent Functional Cortical Adaptations in C57BL/6J Mice after Short and Prolonged Alcohol Drinking., Cannady,R.; Nimitvilai-Roberts,S. et al., (2020), eNeuro	Distinct Region- and Time-Dependent Functional Cortical Adaptations in C57BL/6J Mice after Short and Prolonged Alcohol Drinking.	Alcohol (ethanol) use disorder is associated with changes in frontal cortical areas including the anterior cingulate cortex and orbitofrontal cortex that contribute to cognitive deficits, uncontrolled drinking, and relapse.	Medscan
FunctionalAssociation: cognitive decline ---- orbital cortex	Ketamine Corrects Stress-Induced Cognitive Dysfunction through JAK2/STAT3 Signaling in the Orbitofrontal Cortex., Patton,M.S.; Lodge,D.J. et al., (2017), Neuropsychopharmacology	Ketamine Corrects Stress-Induced Cognitive Dysfunction through JAK2/STAT3 Signaling in the Orbitofrontal Cortex.	These results suggest that the JAK2/STAT3 signaling pathway is a novel mechanism by which ketamine exerts its therapeutic effects on stress-induced cognitive dysfunction in the orbitofrontal cortex.	Medscan
FunctionalAssociation: cognitive decline ---- orbital cortex	Integration of emotion and cognition in patients with psychopathy., Sommer,M.; Hajak,G. et al., (2006), Prog Brain Res	Integration of emotion and cognition in patients with psychopathy.	It is suggested that dysfunctions in the frontal cortex, especially the orbitofrontal cortex, the cingulate cortex and the amygdala are associated with the emotional and cognitive impairments.	Medscan
FunctionalAssociation: cognitive decline ---- orbital cortex	Orbitofrontal Neuroadaptations and Cross-Species Synaptic Biomarkers in Heavy-Drinking Macaques., Nimitvilai,S.; Uys,J.D. et al., (2017), J Neurosci	Orbitofrontal Neuroadaptations and Cross-Species Synaptic Biomarkers in Heavy-Drinking Macaques.	Thus, by profiling of the orbitofrontal cortex synaptome, we identified changes in proteins controlling glutamate release and postsynaptic signaling and discovered several proteins related to heavy drinking that have potential as novel targets for treating alcohol use disorder.SIGNIFICANCE STATEMENT Clinical research identified cognitive deficits in alcoholic individuals as a risk factor for rela…	Medscan
FunctionalAssociation: cognitive decline ---- orbital cortex	Potential role of orbitofrontal surface morphology on social and cognitive functions in high-risk subjects for psychosis and schizophrenia patients., Takahashi,T.; Nakamura,M. et al., (2019), Psychiatry Res Neuroimaging	Potential role of orbitofrontal surface morphology on social and cognitive functions in high-risk subjects for psychosis and schizophrenia patients.	The at-risk mental state and schizophrenia groups had increased right orbitofrontal cortex Type III expression and fewer orbital sulci, which were partly associated with social and cognitive impairments.	Medscan
FunctionalAssociation: cognitive decline ---- orbital cortex	Mice lacking melatonin MT2 receptors exhibit attentional deficits, anxiety and enhanced social interaction, Thomson,D.M.; Mitchell,E.J. et al., (2021), Journal of Psychopharmacology	Mice lacking melatonin MT2 receptors exhibit attentional deficits, anxiety and enhanced social interaction	Similarly, a minor suppression of MD activation of prefrontal cortex or orbitofrontal cortex results in cognitive impairment (Parnaudeau et al., 2013, 2015).	Medscan
FunctionalAssociation: cognitive decline ---- orbital cortex	Novel diagnostic tools for identifying cognitive impairment using olfactory-stimulated functional near-infrared spectroscopy: patient-level, single-group, diagnostic trial., Kim,J.; Yon,D.K. et al., (2022), Alzheimers Res Ther	Novel diagnostic tools for identifying cognitive impairment using olfactory-stimulated functional near-infrared spectroscopy: patient-level, single-group, diagnostic trial.	Olfactory-stimulated oxygenation differences in the orbitofrontal cortex were associated with cognitive impairment; the association was more pronounced with cognitive severity.	Medscan
FunctionalAssociation: cognitive decline ---- orbital cortex	Childhood trauma and cognitive deficits in patients with schizophrenia: mediation by orbitofrontal cortex H-shaped sulci volume., Wang,L.; Yin,Y. et al., (2022), J Psychiatry Neurosci	Childhood trauma and cognitive deficits in patients with schizophrenia: mediation by orbitofrontal cortex H-shaped sulci volume.	A line of evidence has shown that childhood trauma and patterns of H-shaped sulci in the orbitofrontal cortex are associated with cognitive deficits in patients with schizophrenia.	Medscan
negative Regulation: coronavirus disease 2019 ---| hippocampal gyrus	Title not available, No authors, (No publication date)		greater reduction in grey matter thickness and tissue-contrast in the orbitofrontal cortex and parahippocampal gyrus	Custom
negative StateChange: cognitive decline ---| nervous system	Uncommon Presentation of a Common Disease: Neurosarcoidosis as Initial Presentation of Sarcoidosis, Shah,T.; Chittivelu,S. et al., (2012), Chest	Uncommon Presentation of a Common Disease: Neurosarcoidosis as Initial Presentation of Sarcoidosis	Over next 4-6 months patient experienced significant neurological decline with moderate to severe cognitive decline, worsening vertigo, frequent falls and continued headaches.	Medscan
[truncated: 2,312 more rows]
